# Supplementary material for: Bis[S-benzyl 3-(furan-2-yl­methyl­idene)di­thio­carbazato-κ2 N 3,S]copper(II): crystal structure and Hirshfeld surface analysis
Source: Acta Crystallogr E Crystallogr Commun. 2019 May 14;75(Pt 6):794–9. doi: 10.1107/S2056989019006145 (PMC6658952; doi:10.1107/S2056989019006145)
Supplement: Supplementary file 1 [file e-75-00794-sup1.cif]

##############################################################################
#                                                                            #
# This CIF contains the data in a paper accepted for publication in          #
# Acta Crystallographica Section E. It conforms to the requirements of       #
# Notes for Authors for Acta Crystallographica Section E, and has been       #
# peer reviewed under the auspices of the IUCr Commission on Journals.       #
#                                                                            #
# Full details of the Crystallographic Information File format               #
# are given in the paper "The Crystallographic Information File (CIF):       #
# a New Standard Archive File for Crystallography" by S. R. Hall, F. H.      #
# Allen and I. D. Brown [Acta Cryst. (1991), A47, 655-685].                  #
#                                                                            #
# The current version of the core CIF dictionary is obtainable from          #
# ftp://ftp.iucr.org/pub/cif_core.dic.                                       #
#                                                                            #
# Software is freely available for graphical display of the structure(s)     #
# in this CIF. For information consult the CIF software page                 #
# http://www.iucr.org/resources/cif/software.                                #
#                                                                            #
# This file may be used for bona fide research purposes within the           #
# scientific community so long as proper attribution is given to the journal # 
# article from which it was obtained.                                        #
#                                                                            #
##############################################################################
data_I
_database_code_depnum_ccdc_archive 'CCDC 1913482'
_audit_creation_method     'SHELXL-2014/7'
_chemical_name_systematic
;\
Bis[<i>S</i>-benzyl 3-(furan-2-ylmethylidene)dithiocarbazato-\
\k^2^<i>N</i>^3^,<i>S</i>]copper(II)
;
_chemical_name_common     ?
_chemical_formula_moiety     'C26 H22 Cu N4 O2 S4'
_chemical_formula_sum     'C26 H22 Cu N4 O2 S4'
_chemical_formula_iupac     '[Cu (C13 H11 N2 O1 S2)2]'
_chemical_formula_weight     614.25
_chemical_melting_point     ?
_space_group_crystal_system     monoclinic
_space_group_name_H-M_alt     'P 21/c'
_space_group_name_Hall     '-P 2ybc'
loop_
    _space_group_symop_operation_xyz
    'x, y, z'
    '-x, y+1/2, -z+1/2'
    '-x, -y, -z'
    'x, -y-1/2, z-1/2'
_cell_length_a     15.3515(7)
_cell_length_b     5.0151(3)
_cell_length_c     16.7186(8)
_cell_angle_alpha     90
_cell_angle_beta     94.618(4)
_cell_angle_gamma     90
_cell_volume     1282.98(11)
_cell_formula_units_Z     2
_cell_measurement_reflns_used     1956
_cell_measurement_theta_min     2.4395
_cell_measurement_theta_max     28.6912
_cell_measurement_temperature     100(2)
_exptl_crystal_description     prism
_exptl_crystal_colour     dark-brown
_exptl_crystal_size_max     0.300
_exptl_crystal_size_mid     0.200
_exptl_crystal_size_min     0.100
_exptl_crystal_density_diffrn     1.590
_exptl_crystal_density_meas     ?
_exptl_crystal_density_method     ?
_exptl_crystal_F_000     630
_exptl_absorpt_coefficient_mu     1.210
_exptl_absorpt_correction_type     multi-scan
_exptl_absorpt_process_details
;
(CrysAlis PRO; Agilent, 2011)
;
_exptl_absorpt_correction_T_min     0.74353
_exptl_absorpt_correction_T_max     1.00000
_diffrn_ambient_temperature     100(2)
_diffrn_source     'fine-focus sealed X-ray tube'
_diffrn_radiation_type     'Mo K\a'
_diffrn_radiation_wavelength     0.71073
_diffrn_radiation_monochromator     graphite
_diffrn_measurement_device_type     'Agilent Xcalibur Eos Gemini'
_diffrn_measurement_device     'four-circle diffractometer'
_diffrn_measurement_method     '\w scans'
_diffrn_detector     'CCD plate'
_diffrn_detector_area_resol_mean     16.1952
_diffrn_reflns_number     5864
_diffrn_reflns_av_R_equivalents     0.0270
_diffrn_reflns_av_unetI/netI     0.0413
_diffrn_reflns_theta_min     2.444
_diffrn_reflns_theta_max     28.754
_diffrn_reflns_theta_full     25.242
_diffrn_measured_fraction_theta_max     0.870
_diffrn_measured_fraction_theta_full     1.000
_diffrn_reflns_limit_h_min     -19
_diffrn_reflns_limit_h_max     18
_diffrn_reflns_limit_k_min     -5
_diffrn_reflns_limit_k_max     6
_diffrn_reflns_limit_l_min     -22
_diffrn_reflns_limit_l_max     20
_diffrn_radiation_probe     x-ray
_refine_special_details     ?
_reflns_number_total     2898
_reflns_number_gt     2382
_reflns_threshold_expression     'I > 2\s(I)'
_refine_ls_structure_factor_coef     Fsqd
_refine_ls_matrix_type     full
_refine_ls_R_factor_all     0.0537
_refine_ls_R_factor_gt     0.0402
_refine_ls_wR_factor_gt     0.1014
_refine_ls_wR_factor_ref     0.1112
_refine_ls_goodness_of_fit_ref     1.035
_refine_ls_restrained_S_all     1.035
_refine_ls_number_reflns     2898
_refine_ls_number_parameters     169
_refine_ls_number_restraints     0
_refine_ls_hydrogen_treatment     constr
_refine_ls_weighting_scheme     calc
_refine_ls_weighting_details
              'w=1/[\s^2^(Fo^2^)+(0.0542P)^2^+1.1451P] where P=(Fo^2^+2Fc^2^)/3'
_atom_sites_solution_hydrogens     geom
_atom_sites_solution_primary     direct
_atom_sites_solution_secondary     difmap
_refine_ls_shift/su_max     0.000
_refine_ls_shift/su_mean     0.000
_refine_diff_density_max     0.491
_refine_diff_density_min     -0.608
_refine_ls_extinction_method     none
_refine_ls_extinction_coef     .
loop_
    _atom_type_symbol
    _atom_type_description
    _atom_type_scat_dispersion_real
    _atom_type_scat_dispersion_imag
    _atom_type_scat_source
    'C' 'C' 0.0033 0.0016
                         'International Tables Vol C Tables 4.2.6.8 and 6.1.1.4'
    'H' 'H' 0.0000 0.0000
                         'International Tables Vol C Tables 4.2.6.8 and 6.1.1.4'
    'N' 'N' 0.0061 0.0033
                         'International Tables Vol C Tables 4.2.6.8 and 6.1.1.4'
    'O' 'O' 0.0106 0.0060
                         'International Tables Vol C Tables 4.2.6.8 and 6.1.1.4'
    'S' 'S' 0.1246 0.1234
                         'International Tables Vol C Tables 4.2.6.8 and 6.1.1.4'
    'Cu' 'Cu' 0.3201 1.2651
                         'International Tables Vol C Tables 4.2.6.8 and 6.1.1.4'
_computing_data_collection
;
CrysAlis PRO (Agilent, 2011)
;
_computing_cell_refinement
;
CrysAlis PRO (Agilent, 2011)
;
_computing_data_reduction
;
CrysAlis PRO (Agilent, 2011)
;
_computing_structure_solution
;
SHELXS97 (Sheldrick, 2008)
;
_computing_structure_refinement
;
SHELXL2014 (Sheldrick, 2015)
;
_computing_molecular_graphics
;
ORTEP-3 for Windows (Farrugia, 2012) and DIAMOND (Brandenburg,
2006)
;
_computing_publication_material
;
publCIF (Westrip, 2010)
;
loop_
    _atom_site_type_symbol
    _atom_site_label
    _atom_site_fract_x
    _atom_site_fract_y
    _atom_site_fract_z
    _atom_site_U_iso_or_equiv
    _atom_site_adp_type
    _atom_site_calc_flag
    _atom_site_occupancy
    _atom_site_disorder_assembly
    _atom_site_disorder_group
    Cu Cu 0.5000 0.5000 0.5000 0.01942(15) Uani d 1 . .
    S S1 0.40280(4) 0.46830(15) 0.39759(4) 0.02392(18) Uani d 1 . .
    S S2 0.22892(4) 0.71156(14) 0.37681(4) 0.02121(18) Uani d 1 . .
    O O1 0.42829(12) 1.2573(4) 0.69781(11) 0.0240(4) Uani d 1 . .
    N N1 0.34226(13) 0.8207(4) 0.49969(13) 0.0186(5) Uani d 1 . .
    N N2 0.42578(13) 0.7729(4) 0.53831(13) 0.0168(5) Uani d 1 . .
    C C1 0.32893(16) 0.6845(5) 0.43470(16) 0.0185(5) Uani d 1 . .
    C C2 0.17122(17) 0.9561(6) 0.43348(17) 0.0221(6) Uani d 1 . .
    H H2A 0.1756 0.9075 0.4911 0.027 Uiso calc 1 . .
    H H2B 0.1976 1.1347 0.4281 0.027 Uiso calc 1 . .
    C C3 0.07652(17) 0.9609(5) 0.40095(16) 0.0192(6) Uani d 1 . .
    C C4 0.04586(19) 1.1481(6) 0.34526(17) 0.0255(6) Uani d 1 . .
    H H4 0.0848 1.2774 0.3268 0.031 Uiso calc 1 . .
    C C5 -0.0419(2) 1.1495(6) 0.31570(18) 0.0299(7) Uani d 1 . .
    H H5 -0.0623 1.2800 0.2775 0.036 Uiso calc 1 . .
    C C6 -0.09871(18) 0.9637(6) 0.34150(17) 0.0236(6) Uani d 1 . .
    H H6 -0.1583 0.9647 0.3212 0.028 Uiso calc 1 . .
    C C7 -0.06860(19) 0.7743(6) 0.39746(19) 0.0301(7) Uani d 1 . .
    H H7 -0.1076 0.6453 0.4160 0.036 Uiso calc 1 . .
    C C8 0.01881(19) 0.7741(6) 0.42627(19) 0.0321(7) Uani d 1 . .
    H H8 0.0393 0.6426 0.4642 0.039 Uiso calc 1 . .
    C C9 0.44368(17) 0.9293(6) 0.59946(15) 0.0192(5) Uani d 1 . .
    H H9 0.4991 0.9036 0.6280 0.023 Uiso calc 1 . .
    C C10 0.39017(17) 1.1365(5) 0.62925(15) 0.0188(5) Uani d 1 . .
    C C11 0.37208(19) 1.4495(6) 0.71860(17) 0.0250(6) Uani d 1 . .
    H H11 0.3819 1.5641 0.7637 0.030 Uiso calc 1 . .
    C C12 0.30047(19) 1.4555(6) 0.66655(17) 0.0246(6) Uani d 1 . .
    H H12 0.2518 1.5715 0.6685 0.030 Uiso calc 1 . .
    C C13 0.31160(18) 1.2562(5) 0.60850(17) 0.0224(6) Uani d 1 . .
    H H13 0.2721 1.2137 0.5637 0.027 Uiso calc 1 . .
loop_
    _atom_site_aniso_label
    _atom_site_aniso_U_11
    _atom_site_aniso_U_22
    _atom_site_aniso_U_33
    _atom_site_aniso_U_12
    _atom_site_aniso_U_13
    _atom_site_aniso_U_23
    Cu 0.0141(2) 0.0252(3) 0.0192(3) -0.00134(18) 0.00266(17) -0.00100(19)
    S1 0.0163(3) 0.0344(4) 0.0207(3) 0.0034(3) -0.0001(3) -0.0076(3)
    S2 0.0153(3) 0.0256(4) 0.0222(3) 0.0000(3) -0.0016(2) -0.0025(3)
    O1 0.0217(10) 0.0322(11) 0.0178(9) 0.0049(8) 0.0005(7) -0.0047(8)
    N1 0.0126(10) 0.0229(12) 0.0202(11) 0.0010(9) 0.0013(8) 0.0005(9)
    N2 0.0106(10) 0.0216(11) 0.0186(10) -0.0031(8) 0.0027(8) 0.0015(9)
    C1 0.0140(12) 0.0192(13) 0.0224(13) -0.0040(10) 0.0020(10) 0.0024(11)
    C2 0.0168(13) 0.0239(14) 0.0251(14) -0.0007(11) -0.0019(10) -0.0021(11)
    C3 0.0163(12) 0.0223(14) 0.0187(13) 0.0023(10) -0.0002(10) -0.0046(11)
    C4 0.0253(14) 0.0257(15) 0.0251(14) -0.0018(12) -0.0008(11) 0.0018(12)
    C5 0.0298(16) 0.0312(16) 0.0276(15) 0.0017(13) -0.0052(12) 0.0073(13)
    C6 0.0195(13) 0.0282(15) 0.0225(14) 0.0060(11) -0.0018(11) -0.0057(12)
    C7 0.0193(14) 0.0341(17) 0.0366(17) -0.0021(12) 0.0012(12) 0.0086(14)
    C8 0.0232(14) 0.0346(17) 0.0376(17) 0.0006(13) -0.0030(12) 0.0166(14)
    C9 0.0137(12) 0.0264(14) 0.0176(12) -0.0014(10) 0.0018(10) 0.0006(11)
    C10 0.0184(12) 0.0225(14) 0.0158(12) -0.0050(11) 0.0032(10) 0.0014(11)
    C11 0.0291(15) 0.0280(15) 0.0184(13) 0.0017(12) 0.0052(11) -0.0007(12)
    C12 0.0231(14) 0.0230(14) 0.0280(15) 0.0028(11) 0.0045(11) -0.0004(12)
    C13 0.0211(13) 0.0213(14) 0.0245(14) 0.0000(11) -0.0007(11) -0.0017(11)
_geom_special_details
;
 All esds (except the esd in the dihedral angle between two l.s. planes)
 are estimated using the full covariance matrix.  The cell esds are taken
 into account individually in the estimation of esds in distances, angles
 and torsion angles; correlations between esds in cell parameters are only
 used when they are defined by crystal symmetry.  An approximate (isotropic)
 treatment of cell esds is used for estimating esds involving l.s. planes.
;
loop_
    _geom_bond_atom_site_label_1
    _geom_bond_atom_site_label_2
    _geom_bond_site_symmetry_2
    _geom_bond_distance
    _geom_bond_publ_flag
    Cu S1 . 2.1845(7) y
    Cu N2 . 1.923(2) y
    Cu N2 3_666 1.923(2) ?
    Cu S1 3_666 2.1845(7) ?
    C1 S1 . 1.720(3) y
    C1 S2 . 1.753(2) y
    S2 C2 . 1.823(3) ?
    O1 C11 . 1.358(3) ?
    O1 C10 . 1.384(3) ?
    N1 N2 . 1.409(3) y
    C1 N1 . 1.286(3) y
    C9 N2 . 1.300(3) y
    C2 C3 . 1.511(3) ?
    C2 H2A . 0.9900 ?
    C2 H2B . 0.9900 ?
    C3 C8 . 1.379(4) ?
    C3 C4 . 1.378(4) ?
    C4 C5 . 1.397(4) ?
    C4 H4 . 0.9500 ?
    C5 C6 . 1.369(4) ?
    C5 H5 . 0.9500 ?
    C6 C7 . 1.386(4) ?
    C6 H6 . 0.9500 ?
    C7 C8 . 1.389(4) ?
    C7 H7 . 0.9500 ?
    C8 H8 . 0.9500 ?
    C9 C10 . 1.438(4) ?
    C9 H9 . 0.9500 ?
    C10 C13 . 1.367(4) ?
    C11 C12 . 1.346(4) ?
    C11 H11 . 0.9500 ?
    C12 C13 . 1.413(4) ?
    C12 H12 . 0.9500 ?
    C13 H13 . 0.9500 ?
loop_
    _geom_angle_atom_site_label_1
    _geom_angle_atom_site_label_2
    _geom_angle_atom_site_label_3
    _geom_angle_site_symmetry_1
    _geom_angle_site_symmetry_3
    _geom_angle
    _geom_angle_publ_flag
    N2 Cu N2 . 3_666 180.00(11) ?
    S1 Cu N2 . . 85.83(6) y
    N2 Cu S1 3_666 . 94.17(6) ?
    S1 Cu N2 3_666 . 94.18(6) y
    N2 Cu S1 3_666 3_666 85.82(6) ?
    S1 Cu S1 . 3_666 180.0 ?
    C1 S1 Cu . . 95.74(9) ?
    C1 S2 C2 . . 101.88(12) ?
    C11 O1 C10 . . 106.7(2) ?
    C1 N1 N2 . . 112.0(2) ?
    C9 N2 N1 . . 112.6(2) ?
    C9 N2 Cu . . 126.72(18) ?
    N1 N2 Cu . . 120.67(16) ?
    S1 C1 S2 . . 115.03(15) y
    S1 C1 N1 . . 125.08(19) y
    S2 C1 N1 . . 119.9(2) y
    C3 C2 S2 . . 108.50(18) ?
    C3 C2 H2A . . 110.0 ?
    S2 C2 H2A . . 110.0 ?
    C3 C2 H2B . . 110.0 ?
    S2 C2 H2B . . 110.0 ?
    H2A C2 H2B . . 108.4 ?
    C8 C3 C4 . . 118.5(3) ?
    C8 C3 C2 . . 120.1(2) ?
    C4 C3 C2 . . 121.4(3) ?
    C3 C4 C5 . . 120.6(3) ?
    C3 C4 H4 . . 119.7 ?
    C5 C4 H4 . . 119.7 ?
    C6 C5 C4 . . 120.4(3) ?
    C6 C5 H5 . . 119.8 ?
    C4 C5 H5 . . 119.8 ?
    C5 C6 C7 . . 119.5(3) ?
    C5 C6 H6 . . 120.2 ?
    C7 C6 H6 . . 120.2 ?
    C6 C7 C8 . . 119.7(3) ?
    C6 C7 H7 . . 120.2 ?
    C8 C7 H7 . . 120.2 ?
    C3 C8 C7 . . 121.3(3) ?
    C3 C8 H8 . . 119.4 ?
    C7 C8 H8 . . 119.4 ?
    N2 C9 C10 . . 128.2(2) ?
    N2 C9 H9 . . 115.9 ?
    C10 C9 H9 . . 115.9 ?
    C13 C10 O1 . . 108.9(2) ?
    C13 C10 C9 . . 138.3(2) ?
    O1 C10 C9 . . 112.8(2) ?
    C12 C11 O1 . . 110.7(2) ?
    C12 C11 H11 . . 124.7 ?
    O1 C11 H11 . . 124.7 ?
    C11 C12 C13 . . 106.9(3) ?
    C11 C12 H12 . . 126.6 ?
    C13 C12 H12 . . 126.6 ?
    C10 C13 C12 . . 106.8(2) ?
    C10 C13 H13 . . 126.6 ?
    C12 C13 H13 . . 126.6 ?
loop_
    _geom_torsion_atom_site_label_1
    _geom_torsion_atom_site_label_2
    _geom_torsion_atom_site_label_3
    _geom_torsion_atom_site_label_4
    _geom_torsion_site_symmetry_1
    _geom_torsion_site_symmetry_2
    _geom_torsion_site_symmetry_3
    _geom_torsion_site_symmetry_4
    _geom_torsion
    _geom_torsion_publ_flag
    C1 N1 N2 C9 . . . . 173.3(2) ?
    C1 N1 N2 Cu . . . . -6.9(3) ?
    N2 N1 C1 S1 . . . . 0.0(3) ?
    N2 N1 C1 S2 . . . . 179.76(17) ?
    Cu S1 C1 N1 . . . . 5.3(2) ?
    Cu S1 C1 S2 . . . . -174.52(13) ?
    C2 S2 C1 N1 . . . . 1.1(3) ?
    C2 S2 C1 S1 . . . . -179.07(15) ?
    C1 S2 C2 C3 . . . . -168.47(19) ?
    S2 C2 C3 C8 . . . . 82.6(3) ?
    S2 C2 C3 C4 . . . . -96.8(3) ?
    C8 C3 C4 C5 . . . . 0.5(4) ?
    C2 C3 C4 C5 . . . . 179.9(3) ?
    C3 C4 C5 C6 . . . . -0.2(5) ?
    C4 C5 C6 C7 . . . . 0.2(5) ?
    C5 C6 C7 C8 . . . . -0.4(5) ?
    C4 C3 C8 C7 . . . . -0.7(5) ?
    C2 C3 C8 C7 . . . . 179.9(3) ?
    C6 C7 C8 C3 . . . . 0.7(5) ?
    N1 N2 C9 C10 . . . . -0.8(4) ?
    Cu N2 C9 C10 . . . . 179.4(2) ?
    C11 O1 C10 C13 . . . . 0.4(3) ?
    C11 O1 C10 C9 . . . . 179.1(2) ?
    N2 C9 C10 C13 . . . . -4.3(6) ?
    N2 C9 C10 O1 . . . . 177.5(2) ?
    C10 O1 C11 C12 . . . . 0.0(3) ?
    O1 C11 C12 C13 . . . . -0.4(3) ?
    O1 C10 C13 C12 . . . . -0.6(3) ?
    C9 C10 C13 C12 . . . . -178.8(3) ?
    C11 C12 C13 C10 . . . . 0.6(3) ?
loop_
    _geom_hbond_atom_site_label_D
    _geom_hbond_atom_site_label_H
    _geom_hbond_atom_site_label_A
    _geom_hbond_site_symmetry_A
    _geom_hbond_distance_DH
    _geom_hbond_distance_HA
    _geom_hbond_distance_DA
    _geom_hbond_angle_DHA
    C5 H5 Cg1 2_555 0.95 2.96 3.646(3) 131
_shelx_space_group_comment
;
The symmetry employed for this shelxl refinement is uniquely defined
by the following loop, which should always be used as a source of
symmetry information in preference to the above space-group names.
They are only intended as comments.
;
_shelx_estimated_absorpt_T_min     0.713
_shelx_estimated_absorpt_T_max     0.889
_shelx_hkl_file
;
   0   0  -2 249781. 3460.86   3
   0   0   2 243171. 3530.56   4
   0   0  -3 102.098 76.3883   3
   0   0   3-59.9674 107.598   4
   0   0  -4 307850. 4498.94   3
   0   0   4 309606. 4640.91   4
   0   0  -5 44.7032 103.317   3
   0   0   5-92.1100 158.883   4
   0   0   6 1081.85 223.141   4
   0   0  -6 1257.88 165.026   3
   0   0   7 235.328 177.344   4
   0   0  -7 48.1866 97.9524   3
   0   0   8 89481.3 2132.76   4
   0   0  -8 90211.3 1931.32   3
   0   0  -9-40.9070 130.783   3
   0   0   9 307.090 242.979   4
   0   0 -10 198672. 3663.60   3
   0   0 -11 208.242 155.138   3
   0   0 -12 6170.43 518.695   3
   0   0 -13 224.901 144.038   3
   0   0 -14 262.566 184.987   3
   0   0 -15 84.4156 211.521   3
   0   0 -16 12136.6 869.540   3
   0   0 -17-155.605 237.189   3
   0   0 -18 39850.6 1744.77   3
   0   0 -19 36.5008 355.484   3
   0   0 -20 11111.4 975.502   3
   0   0 -21 355.598 328.682   3
   0   0 -22 525.247 351.498   3
   0   1   0-17.5009 39.1907   3
   0  -1   0 66.4252 43.3521   3
   0   1   1 15334.8 405.754   3
   0  -1  -1 14308.5 399.317   3
   0  -1  -2 272359. 3944.45   3
   0   1  -2 267128. 3960.66   1
   0   1  -3 30007.4 767.982   1
   0  -1   3 31056.9 746.802   1
   0  -1  -3 30515.4 784.297   3
   0  -1   3 30651.7 636.438   2
   0  -1   4 11363.5 435.484   1
   0   1  -4 12403.8 497.797   1
   0  -1  -4 10688.1 474.146   3
   0   1  -4 11107.8 316.430   3
   0  -1   4 11012.8 392.085   2
   0   1  -5 20268.5 525.373   3
   0  -1   5 20001.9 634.050   1
   0  -1   5 20346.5 612.372   2
   0  -1  -5 19457.2 704.151   3
   0   1   5 20812.1 699.957   4
   0   1   6 40647.6 1122.62   4
   0  -1  -6 41665.0 1163.40   3
   0   1  -6 41367.6 918.103   3
   0  -1  -7 10018.5 561.903   3
   0   1  -7 10399.1 439.187   3
   0   1   7 10374.9 557.286   4
   0  -1  -8 45442.0 1355.19   3
   0   1   8 45728.7 1351.89   4
   0   1  -8 46729.2 1135.69   3
   0   1   9 89286.4 2142.99   4
   0   1  -9 88172.2 1837.28   3
   0  -1  -9 88024.9 2127.41   3
   0   1 -10 11903.6 584.544   3
   0   1  10 12276.2 744.366   4
   0  -1 -10 11747.9 717.943   3
   0  -1 -11 21665.8 1019.03   3
   0   1  11 19339.8 998.863   4
   0   1 -11 20088.5 824.719   3
   0   1 -12 119.294 129.646   3
   0  -1 -12-4.26413 171.886   3
   0   1  12 190.260 203.133   4
   0  -1 -13 1471.74 285.826   3
   0   1 -13 1273.25 232.947   3
   0   1  13 807.941 221.768   4
   0   1 -14 25261.6 1075.28   3
   0   1  14 28113.0 1405.62   4
   0  -1 -14 25865.9 1269.12   3
   0   1 -15 508.692 215.310   3
   0  -1 -15 308.574 200.174   3
   0   1 -16 1428.82 326.381   3
   0  -1 -16 933.253 301.561   3
   0   1 -17 9348.18 743.614   3
   0  -1 -17 8864.76 816.893   3
   0  -1 -18 16472.0 1160.92   3
   0   1 -18 14881.8 975.807   3
   0  -1 -19 11323.3 1000.99   3
   0  -1 -20 3480.42 635.589   3
   0  -1 -21 818.273 363.285   3
   0  -2   0 449.195 88.1167   3
   0  -2   1 14834.3 375.350   3
   0  -2  -1 14442.2 481.486   3
   0   2  -2 6991.11 433.504   1
   0  -2  -2 6906.87 359.931   3
   0   2  -3 1395.74 209.201   1
   0  -2  -3 1482.16 189.297   3
   0  -2  -4 16293.2 657.976   3
   0   2  -4 16904.7 701.283   1
   0  -2   4 15847.6 428.207   2
   0  -2   5 2354.52 175.395   2
   0   2  -5 2398.44 283.051   1
   0  -2  -5 2115.29 258.253   3
   0  -2   6 6052.79 315.500   2
   0   2  -6 4476.99 192.519   3
   0   2  -6 6462.47 465.706   1
   0  -2  -6 5926.46 441.974   3
   0  -2  -7 8470.54 566.283   3
   0   2  -7 9235.64 329.010   3
   0   2   7 8501.60 517.130   4
   0   2  -7 9818.67 600.042   1
   0  -2  -8 12184.3 712.144   3
   0   2   8 10889.3 616.034   4
   0   2  -8 11960.1 424.871   3
   0   2  -9 549.979 118.139   3
   0  -2  -9 522.147 184.153   3
   0   2   9 628.748 195.785   4
   0   2  10 26409.9 1087.54   4
   0  -2 -10 26860.8 1171.58   3
   0   2 -10 26407.1 800.363   3
   0   2  11 86.7633 174.723   4
   0  -2 -11-82.6784 219.648   3
   0   2 -11 105.148 91.5285   3
   0  -2 -12 86520.8 2458.89   3
   0   2  12 83396.5 2313.56   4
   0   2 -12 84297.7 1856.95   3
   0   2  13 835.918 296.163   4
   0   2 -13 1076.49 207.004   3
   0  -2 -13 937.506 293.844   3
   0   2  14 1882.72 378.081   4
   0  -2 -14 1841.76 381.416   3
   0  -2 -15 352.356 220.629   3
   0   2  15 923.464 292.897   4
   0   2  16 9874.69 872.803   4
   0  -2 -16 9331.47 871.411   3
   0  -2 -17-763.711 388.567   3
   0  -2 -18 18147.7 1309.46   3
   0  -2 -19 750.258 413.181   3
   0   3   0-29.6151 58.3869   2
   0  -3   0 166.799 89.0105   3
   0   3  -1 43937.7 843.167   2
   0  -3  -1 51922.9 1166.95   3
   0   3  -1 51379.7 825.034   2
   0  -3   1 50156.7 994.253   3
   0  -3  -2 48528.8 1162.13   3
   0   3  -2 50970.1 1482.01   1
   0   3  -3 18309.3 863.903   1
   0  -3  -3 18660.0 725.798   3
   0  -3  -4 2399.51 281.127   3
   0   3  -4 2862.74 348.733   1
   0   3  -5 47708.1 1514.03   1
   0  -3  -5 48492.1 1407.54   3
   0   3  -6 32284.1 1185.31   1
   0  -3  -6 31854.6 1119.46   3
   0  -3  -7 26989.9 1102.62   3
   0   3  -7 28078.1 1169.39   1
   0  -3   7 23705.9 656.851   2
   0   3  -8 35145.8 1387.87   1
   0   3   8 34881.2 1169.14   4
   0  -3  -8 31699.8 1275.62   3
   0   3   9 28354.2 1092.15   4
   0  -3  -9 25827.0 1195.61   3
   0   3  -9 28966.8 1278.29   1
   0  -3 -10 903.843 277.283   3
   0   3  10 1285.85 259.521   4
   0  -3 -11 32032.0 1436.77   3
   0   3  11 32859.7 1303.88   4
   0  -3 -12 15223.8 1022.06   3
   0   3  12 18340.4 962.965   4
   0  -3 -13 10043.4 855.397   3
   0   3  13 10078.7 757.678   4
   0  -3 -14 3240.87 517.375   3
   0  -3 -15 173.048 235.056   3
   0  -3 -16-368.588 354.033   3
   0  -3 -17 3217.19 610.733   3
   0  -3 -18 77.8863 267.611   3
   0  -4   0 122765. 2241.56   3
   0  -4   1 12283.2 465.561   3
   0   4  -1 11144.8 784.969   1
   0  -4  -1 12326.5 567.062   3
   0   4  -2 19295.0 1031.10   1
   0  -4  -2 20992.7 810.192   3
   0   4  -3 28607.5 1279.31   1
   0  -4  -3 28980.4 1021.64   3
   0   4  -4 9.75717 213.225   1
   0  -4  -4 151.139 140.731   3
   0   4  -5 1137.17 284.008   1
   0  -4  -5 1483.49 271.133   3
   0   4  -6 376.614 249.844   1
   0  -4  -6-117.720 169.926   3
   0  -4  -7 3332.07 412.268   3
   0   4  -7 3843.34 506.493   1
   0  -4  -8 15521.6 928.737   3
   0   4  -8 16723.8 1041.29   1
   0  -4  -9 115.240 188.829   3
   0   4  -9 534.534 239.667   1
   0  -4 -10 29715.6 1422.11   3
   0   4 -10 34481.2 1585.49   1
   0  -4 -11 1228.11 323.427   3
   0  -4 -12 551.628 283.472   3
   0  -4 -13-338.222 297.918   3
   0  -4 -14 403.385 278.766   3
   0  -4 -15 3158.24 567.990   3
   0  -4 -16 1275.06 482.848   3
   0   5   0-316.478 257.793   1
   0   5  -1 17206.4 1103.00   1
   0   5  -2 6176.92 704.128   1
   0   5  -3 817.423 302.846   1
   0   5  -4 9240.17 840.337   1
   0   5  -5 1198.66 406.256   1
   0  -5  -6-29.8201 179.750   3
   0   5  -6 597.915 301.919   1
   0  -5  -7 8102.32 689.022   3
   0   5  -7 10169.9 915.283   1
   0   5  -8 231.290 319.029   1
   0  -5  -8 409.302 235.611   3
   0  -5  -9 20038.4 1183.65   3
   0  -5 -10 850.057 320.040   3
   0  -5 -11 1476.68 362.950   3
   0  -5 -12 943.320 405.845   3
   0  -5 -13 193.274 344.029   3
   0  -5 -14 563.606 321.205   3
   0   6   0 1122.25 392.862   1
   0   6   1-301.191 384.524   1
   0   6  -1-163.336 294.561   1
   0   6   2 4186.07 649.983   1
   0   6  -2 4166.26 671.091   1
   0   6  -3 271.283 329.589   1
   0   6   3-145.429 347.913   1
   0   6  -4 3743.69 630.642   1
   0   6  -5 897.190 407.457   1
   0   6  -6 7197.20 869.105   1
   1   0 -22 7248.89 885.832   3
   1   0 -21-579.861 402.580   3
   1   0 -20 23655.4 1436.31   3
   1   0 -19-242.918 288.665   3
   1   0 -18 35958.3 1667.50   3
   1   0 -17 61.5530 222.529   3
   1   0 -16 3726.49 498.005   3
   1   0 -15 58.8012 169.506   3
   1   0 -14 1848.19 334.086   3
   1   0 -13 63.9709 155.994   3
   1   0 -12 64.5038 148.781   3
   1   0 -11 24.6735 130.445   3
   1   0 -10 163623. 3154.03   3
   1   0  -9-20.5015 147.432   3
   1   0  -8 33925.0 1035.70   3
   1   0  -7 187.047 120.251   3
   1   0  -6 15938.9 594.831   3
   1   0  -5 16.5645 99.8363   3
   1   0  -4 574399. 7984.83   3
   1   0  -3-27.2958 68.3984   3
   1   0  -2 255400. 3618.71   3
  -1   0  -2 39782.9 807.814   2
   1   0   2 39613.9 829.941   4
   1   0   3 162.945 116.794   4
  -1   0  -3-30.0161 87.7895   2
  -1   0  -4 1647.96 167.449   3
   1   0   4 1892.87 229.070   4
   1   0   5-184.823 167.975   4
  -1   0  -5 94.4189 111.523   3
   1   0   6 111671. 2282.19   4
  -1   0  -6 113700. 2112.47   3
   1   0   7 19.6830 181.195   4
  -1   0  -7 44.9214 134.824   3
  -1   0  -8 188732. 3325.56   3
   1   0   8 182380. 3565.15   4
  -1   0  -9-114.214 148.492   3
   1   0   9-270.546 199.848   4
  -1   0 -10 80294.3 1955.76   3
   1   0  10 77533.1 2181.07   4
   1   0  11-168.890 226.572   4
  -1   0 -11 71.9165 143.365   3
  -1   0 -12 146.350 142.745   3
   1   0  12-36.0627 210.305   4
  -1   0 -13-26.3711 147.747   3
  -1   0 -14 16148.0 927.866   3
  -1   0 -15-109.317 193.219   3
  -1   0 -16 4563.78 548.834   3
  -1   0 -17-209.152 307.329   3
  -1   0 -18 775.165 297.283   3
  -1   0 -19-526.554 327.553   3
  -1   0 -20 8013.16 838.703   3
  -1   0 -21 166.320 336.519   3
  -1   0 -22 4843.71 710.868   3
   1  -1 -21 6597.80 855.862   3
   1  -1 -20 5931.50 760.119   3
   1  -1 -19 16138.2 1206.01   3
   1   1 -19 14344.1 1009.90   3
   1   1 -18 162.073 224.900   3
   1  -1 -18 304.639 277.445   3
   1  -1 -17 3925.55 563.219   3
   1   1 -17 3399.79 469.291   3
   1  -1 -16 4538.32 567.187   3
   1   1 -16 5054.43 525.366   3
   1   1 -15 2652.00 371.461   3
   1  -1 -15 2076.55 392.756   3
   1   1 -14 7752.22 591.607   3
   1  -1 -14 8820.36 725.537   3
   1   1 -13 27139.1 1077.53   3
   1  -1 -13 26606.4 1240.24   3
   1   1 -12 1386.42 240.559   3
   1  -1 -12 807.540 231.948   3
   1   1 -11 112680. 2383.07   3
  -1   1  11 118005. 2742.25   4
   1  -1 -11 113586. 2687.12   3
   1  -1 -10-173.025 175.237   3
  -1   1  10-274.826 226.734   4
   1   1 -10-25.7172 122.014   3
   1  -1  -9 34117.9 1204.70   3
   1   1  -9 35523.2 1021.95   3
  -1   1   9 35603.7 1190.80   4
  -1   1   8 6297.18 455.990   4
   1   1  -8 5624.25 353.271   3
   1  -1  -8 6321.97 471.638   3
   1  -1  -7 2891.12 313.105   3
   1   1  -7 3242.49 247.164   3
  -1   1   7 3119.84 292.784   4
  -1  -1   6 2949.12 212.318   3
  -1   1   6 2706.87 260.579   4
   1  -1  -6 2631.87 278.573   3
   1   1  -6 2641.03 207.591   3
   1   1  -5 665.906 107.777   3
  -1   1   5 702.466 143.874   4
  -1  -1   5 740.750 108.507   3
   1  -1  -5 801.146 167.034   3
  -1   1   4 212834. 3226.34   4
   1   1  -4 210918. 3513.97   1
   1   1  -4 215537. 3099.94   3
  -1  -1   4 215221. 3062.41   3
   1  -1  -4 206238. 3391.08   3
  -1  -1   4 212552. 3408.33   1
  -1  -1   3 28096.6 763.213   1
  -1   1   3 28208.0 608.755   4
  -1  -1   3 27312.4 513.158   3
   1   1  -3 27336.3 797.016   1
   1   1  -3 26165.8 546.840   3
   1  -1  -3 26081.9 718.186   3
  -1  -1   2 73853.2 1390.39   1
   1  -1  -2 68830.5 1300.14   3
  -1   1   1 308021. 4314.73   3
   1  -1  -1 301328. 4334.08   3
   1   1   0 38457.5 660.350   2
  -1   1   0 38642.3 705.388   3
  -1  -1   0 36789.1 646.271   2
   1  -1   0 36116.4 711.865   3
   1  -1   1 227919. 3276.08   3
  -1   1  -1 236623. 3349.84   2
   1   1   1 241188. 3390.91   2
   1  -1   1 236122. 3379.41   2
  -1   1  -1 235105. 3265.22   3
  -1   1  -2 43452.1 817.229   2
   1   1   2 43100.6 917.857   2
   1  -1   2 43527.9 836.764   2
  -1   1  -2 42155.0 851.231   1
  -1  -1  -2 41163.1 908.297   3
   1   1   3 49269.5 1086.21   2
  -1   1  -3 47037.3 953.852   2
  -1  -1  -3 47284.7 1062.34   3
   1  -1   3 50234.0 980.707   2
  -1   1  -3 47051.5 946.783   1
  -1   1  -4 159774. 2554.57   1
  -1   1  -4 157706. 2567.26   2
  -1  -1  -4 158739. 2711.26   3
   1  -1   4 163582. 2587.10   2
   1  -1   4 159849. 2469.60   1
  -1   1  -5 49480.5 985.205   3
   1  -1   5 49159.6 1013.90   1
  -1  -1  -5 49798.6 1238.35   3
  -1   1  -5 48751.9 1126.96   2
   1   1   6 10837.3 569.654   4
   1  -1   6 11568.1 440.929   1
  -1   1  -6 11169.4 429.358   3
  -1  -1  -6 10548.5 551.924   3
  -1  -1  -7 56385.8 1491.45   3
  -1   1  -7 58157.1 1253.34   3
   1  -1   7 55516.9 1232.25   1
   1   1   7 56669.2 1518.64   4
   1   1   8 25886.8 1020.43   4
  -1   1  -8 26498.1 815.578   3
  -1  -1  -8 25497.6 982.053   3
  -1  -1  -9 19137.2 886.651   3
   1   1   9 19623.2 930.598   4
  -1   1  -9 19363.0 730.842   3
  -1  -1 -10 4238.42 438.694   3
  -1   1 -10 4713.51 375.390   3
   1   1  10 3760.63 436.645   4
  -1  -1 -11 17474.2 938.227   3
   1   1  11 19165.1 1012.92   4
  -1   1 -11 18248.3 796.248   3
  -1  -1 -12 8201.02 658.249   3
  -1   1 -12 7839.55 542.123   3
   1   1  12 8096.68 712.161   4
   1   1  13 7203.88 695.687   4
  -1   1 -13 8297.36 589.969   3
  -1  -1 -13 7346.48 648.265   3
   1   1  14 108.567 232.193   4
  -1  -1 -14 903.951 284.795   3
  -1   1 -14 981.992 237.213   3
  -1  -1 -15 3088.76 488.028   3
   1   1  15 2525.61 489.207   4
  -1   1 -15 2124.00 340.649   3
  -1  -1 -16 26816.6 1416.66   3
  -1   1 -16 27361.0 1242.42   3
   1   1  16 31283.3 1652.90   4
  -1  -1 -17 7171.62 752.923   3
  -1   1 -17 6996.01 637.523   3
  -1   1 -18 3097.35 450.545   3
  -1  -1 -18 3003.10 531.832   3
  -1  -1 -19 30257.5 1664.04   3
  -1  -1 -20 2577.35 510.870   3
  -1  -1 -21 2010.47 491.737   3
   1  -2 -19 3580.21 643.843   3
   1  -2 -18 411.618 256.121   3
   1  -2 -17 1760.35 466.371   3
   1  -2 -16 36.8948 226.322   3
   1  -2 -15 1315.81 344.618   3
  -1   2  14 8883.08 735.309   4
   1  -2 -14 7553.42 728.955   3
  -1   2  13 339.806 198.910   4
   1   2 -13 756.415 169.369   3
   1  -2 -12 72445.6 2203.74   3
   1   2 -12 71741.0 1682.15   3
  -1   2  12 71506.0 2050.98   4
   1   2 -11 7956.27 455.017   3
  -1   2  11 8356.60 625.474   4
   1  -2 -11 7527.06 644.619   3
   1   2 -10 30950.3 899.679   3
  -1   2  10 30387.7 1134.56   4
   1  -2 -10 30067.1 1249.92   3
   1   2  -9 5.50018 84.6339   3
  -1   2   9 290.376 176.427   4
   1  -2  -9 239.918 166.766   3
   1   2  -8 15491.0 514.076   3
   1  -2  -8 14090.1 762.821   3
  -1   2   8 16043.6 703.682   4
  -1   2   7 4108.17 339.432   4
   1  -2  -7 3651.15 366.666   3
   1   2  -7 3315.81 381.512   1
   1   2  -7 3699.04 216.094   3
  -1   2   6 4918.32 340.770   4
   1  -2  -6 4926.83 408.769   3
   1   2  -6 4459.34 209.603   3
   1   2  -6 5457.30 461.119   1
  -1  -2   6 4986.91 268.044   2
  -1  -2   5 57451.3 1052.17   2
   1   2  -5 57466.7 1558.04   1
   1  -2  -5 56306.3 1441.42   3
   1   2  -4 24028.4 891.130   1
   1  -2  -4 23849.5 815.162   3
  -1  -2   4 24281.4 484.080   2
   1  -2  -3 17625.7 643.135   3
   1   2  -3 17782.5 744.776   1
   1   2  -2 18740.4 747.563   1
   1  -2  -2 19820.3 638.082   3
  -1  -2   2 18247.2 374.704   3
   1  -2  -1 120.181 79.7835   3
  -1   2   1 313.363 94.8281   3
  -1  -2   1 257.649 63.3955   3
   1  -2   0 68411.9 1285.86   3
  -1   2   0 71801.5 1262.03   3
   1   2   0 70709.0 1175.81   2
  -1  -2   0 68390.1 1262.15   3
  -1  -2  -1 3049.97 219.949   3
   1   2   1 3146.59 204.072   2
  -1   2  -1 3175.49 163.505   3
  -1   2  -1 3053.88 191.309   2
   1  -2   1 3156.75 184.121   3
   1   2   2 38633.7 934.988   2
  -1   2  -2 40273.9 774.441   2
  -1  -2  -2 39787.6 974.778   3
  -1   2  -2 36913.5 656.542   3
  -1  -2  -3 4283.49 319.233   3
  -1   2  -3 4836.89 216.912   2
  -1   2  -3 4431.06 324.135   1
   1  -2   3 4101.66 225.683   2
  -1  -2  -4 31393.6 982.553   3
   1  -2   4 34262.7 794.689   2
  -1   2  -4 33824.0 744.792   2
  -1   2  -4 30822.0 945.614   1
  -1   2  -5 259.716 118.359   1
  -1   2  -5 232.254 44.1014   3
  -1  -2  -5 159.224 122.493   3
   1  -2   5 301.751 100.329   2
  -1  -2  -6 6585.86 474.478   3
  -1   2  -6 6556.73 443.528   1
  -1   2  -6 6150.14 234.029   3
  -1  -2  -7 3217.64 363.420   3
  -1   2  -7 3362.13 343.858   1
  -1   2  -7 3356.43 197.478   3
  -1   2  -8 142664. 2321.80   3
   1   2   8 142122. 2935.17   4
  -1  -2  -8 142077. 3010.85   3
  -1  -2  -9 3670.06 425.273   3
   1   2   9 3268.23 384.318   4
  -1   2  -9 3782.55 264.184   3
  -1  -2 -10 77759.4 2183.81   3
   1   2  10 77938.5 2126.15   4
  -1   2 -10 78384.6 1610.58   3
   1   2  11 13994.9 865.943   4
  -1   2 -11 14248.5 604.584   3
  -1  -2 -11 14963.5 911.493   3
   1   2  12 1948.79 383.510   4
  -1   2 -12 2247.98 256.183   3
  -1  -2 -12 1690.63 341.057   3
  -1   2 -13 2053.67 263.567   3
  -1  -2 -13 2675.07 448.309   3
   1   2  13 2731.69 447.206   4
   1   2  14 267.146 253.220   4
  -1  -2 -14 516.877 273.490   3
  -1  -2 -15 6174.07 694.684   3
   1   2  15 6143.50 682.286   4
  -1  -2 -16 3514.55 593.168   3
   1   2  16 2627.13 507.966   4
   1   2  17-517.328 453.222   4
  -1  -2 -17-98.5764 304.391   3
  -1  -2 -18 46573.8 2153.68   3
   1   2  18 50813.4 2223.14   4
  -1  -2 -19 1014.92 433.824   3
   1  -3 -18 4989.92 753.153   3
   1  -3 -17-29.7617 240.570   3
   1  -3 -16 906.270 396.305   3
   1  -3 -15 3816.59 576.341   3
   1  -3 -14 341.073 246.280   3
   1  -3 -13 20106.1 1222.95   3
  -1   3  12 16508.6 904.258   4
   1  -3 -12 15313.6 1023.23   3
  -1   3  11 10996.0 684.514   4
   1  -3 -11 10665.8 827.614   3
   1  -3 -10 135.940 188.540   3
  -1   3  10 196.746 164.309   4
  -1   3   9 40507.9 1251.17   4
   1  -3  -9 38387.0 1465.89   3
  -1   3   8 40926.2 1204.47   4
   1   3  -8 40892.8 1561.13   1
   1  -3  -8 38441.0 1410.67   3
   1  -3  -7 29061.3 1131.99   3
  -1   3   7 29703.0 940.184   4
   1   3  -7 28218.7 1223.74   1
   1  -3  -6 7712.87 553.501   3
   1   3  -6 6905.38 576.589   1
   1  -3  -5 4247.34 388.869   3
   1   3  -5 4230.19 451.507   1
   1  -3  -4 6390.94 453.962   3
   1   3  -4 7126.74 559.343   1
   1  -3  -3 4937.79 375.706   3
   1   3  -3 5402.23 486.961   1
   1  -3  -2 5100.39 355.265   3
  -1  -3   2 3785.47 176.983   3
   1   3  -2 4542.30 439.722   1
  -1  -3   1 28624.6 675.349   3
   1   3  -1 26587.7 1093.77   1
   1  -3  -1 28905.8 847.193   3
  -1  -3   0 18269.9 577.118   3
   1  -3   0 18648.3 613.072   3
   1   3   0 18769.8 486.703   2
   1   3   1 137926. 2257.31   2
  -1  -3  -1 130406. 2363.54   3
  -1   3  -1 137760. 2203.35   2
   1  -3   1 135223. 2245.25   3
  -1   3  -2 3393.18 169.310   2
  -1  -3  -2 2954.98 276.325   3
   1  -3   2 2986.47 181.741   3
  -1   3  -3 46907.1 794.862   2
  -1  -3  -3 48317.6 1279.61   3
  -1   3  -3 47845.3 1440.83   1
  -1  -3  -4 7441.37 487.584   3
  -1   3  -4 7295.53 521.518   1
  -1  -3  -5 2729.43 316.043   3
  -1   3  -5 2676.52 339.563   1
   1  -3   6-28.9783 71.9008   2
  -1   3  -6-121.505 156.127   1
  -1  -3  -6-2.47172 136.472   3
  -1  -3  -7 25187.2 1073.51   3
  -1   3  -7 24685.0 1056.08   1
  -1  -3  -8 351.811 209.024   3
  -1   3  -8-6.15106 168.482   1
   1   3   9 79311.9 2124.38   4
  -1   3  -9 83649.3 2233.45   1
  -1  -3  -9 81097.5 2282.92   3
  -1  -3 -10 5959.27 590.456   3
   1   3  10 6024.03 548.781   4
   1   3  11 13222.3 828.212   4
  -1  -3 -11 11244.9 855.516   3
  -1  -3 -12 4.27499 272.774   3
   1   3  12 320.710 199.228   4
   1   3  13 574.167 230.507   4
  -1  -3 -13 551.551 276.023   3
   1   3  14 1076.26 351.287   4
  -1  -3 -14 298.238 247.899   3
  -1  -3 -15 268.293 233.194   3
  -1  -3 -16 30.1292 246.883   3
  -1  -3 -17 18715.0 1377.79   3
  -1  -3 -18 1163.48 460.922   3
   1  -4 -16 1004.21 376.397   3
   1  -4 -15 17.2760 272.481   3
   1  -4 -14 931.367 379.582   3
   1  -4 -13 1688.38 407.976   3
   1  -4 -12 2940.75 554.460   3
   1  -4 -11 2441.44 464.251   3
   1   4 -10 34121.0 1626.24   1
   1  -4 -10 30522.9 1451.57   3
   1   4  -9 9578.13 826.968   1
   1  -4  -9 6491.34 621.520   3
   1  -4  -8 591.252 232.432   3
   1   4  -8 734.008 314.274   1
   1   4  -7 436.617 267.803   1
   1  -4  -7 296.548 200.262   3
   1   4  -6 1806.22 383.790   1
   1  -4  -6 1506.23 281.333   3
   1   4  -5 47312.3 1765.12   1
   1  -4  -5 49747.7 1556.08   3
   1  -4  -4 27064.7 1058.19   3
   1   4  -4 25445.3 1245.63   1
   1   4  -3 20507.5 1088.80   1
   1  -4  -3 22061.7 889.724   3
   1  -4  -2 17429.7 753.454   3
   1   4  -2 17754.5 1001.58   1
   1   4  -1 27675.8 1273.40   1
   1  -4  -1 30530.0 959.020   3
  -1  -4   1 27635.4 739.738   3
   1  -4   0 31957.0 929.280   3
  -1  -4   0 30612.7 869.089   3
   1   4   0 31568.7 1379.56   1
   1  -4   1 7811.76 389.065   3
  -1  -4  -1 7798.56 438.354   3
  -1   4  -2 523.247 206.401   1
  -1  -4  -2 538.161 149.943   3
  -1  -4  -3 5068.76 406.920   3
  -1   4  -3 4834.25 512.607   1
  -1   4  -4 7865.85 639.301   1
  -1  -4  -4 8309.03 555.825   3
  -1   4  -5 7004.37 623.667   1
  -1  -4  -5 7307.99 552.921   3
  -1   4  -6 52677.6 1813.48   1
  -1  -4  -6 56348.6 1717.62   3
  -1  -4  -7 3690.04 434.590   3
  -1   4  -7 2465.48 406.612   1
  -1   4  -8 8669.28 717.658   1
  -1  -4  -8 8220.22 680.489   3
  -1   4  -9 951.106 290.193   1
  -1  -4  -9 430.492 204.632   3
  -1  -4 -10 3857.46 515.685   3
  -1  -4 -11 95.4249 228.905   3
  -1  -4 -12 992.652 328.952   3
  -1  -4 -13 863.416 333.703   3
  -1  -4 -14 4243.55 641.022   3
  -1  -4 -15 100.568 353.123   3
  -1  -4 -16 840.089 351.398   3
   1  -5 -14 3104.82 611.512   3
   1  -5 -13 768.097 414.224   3
   1  -5 -12 258.369 232.245   3
   1  -5 -11 18371.8 1244.20   3
   1  -5 -10 5945.07 680.187   3
   1   5  -9 15738.9 1199.75   1
   1  -5  -9 12240.5 934.591   3
   1   5  -8 628.078 351.610   1
   1  -5  -8 98.5789 224.109   3
   1  -5  -7-41.1972 165.704   3
   1   5  -7 49.8883 272.180   1
   1  -5  -6 6669.27 609.960   3
   1   5  -6 6519.94 723.637   1
   1   5  -5 739.974 333.157   1
   1   5  -4 3919.34 583.114   1
   1   5  -3 13282.0 1004.70   1
   1   5  -2 23694.8 1334.92   1
   1   5  -1 33949.3 1599.60   1
   1   5   0 2234.81 457.009   1
   1   5   1 4020.45 560.298   1
  -1   5  -1 2900.36 473.744   1
  -1   5  -2 12252.6 914.668   1
  -1   5  -3 1812.79 343.835   1
  -1   5  -4 7316.87 728.817   1
  -1   5  -5 1321.37 342.673   1
  -1   5  -6 2613.72 453.661   1
  -1  -5  -6 3259.95 423.327   3
  -1  -5  -7 8130.63 689.843   3
  -1   5  -7 7706.20 772.255   1
  -1  -5  -8 1278.33 344.925   3
  -1  -5  -9 1902.56 388.133   3
  -1  -5 -10 1119.39 376.919   3
  -1  -5 -11 2325.56 499.196   3
  -1  -5 -12 5785.18 736.458   3
  -1  -5 -13 4831.07 692.623   3
  -1  -5 -14-57.1107 241.110   3
   1   6  -7-507.981 420.083   1
   1   6  -6 559.193 397.729   1
   1   6  -5 844.808 364.337   1
   1   6  -4 5210.86 748.527   1
   1   6  -3 1222.82 345.640   1
  -1   6   2 13838.7 1129.48   1
   1   6  -2 13307.7 1141.79   1
   1   6  -1 2690.82 594.485   1
  -1   6   1 2840.03 570.131   1
  -1   6   0 1084.89 408.281   1
   1   6   0 935.322 395.269   1
   1   6   1 753.250 378.596   1
  -1   6  -1 1329.35 467.155   1
   1   6   2 2080.58 536.107   1
  -1   6  -2 2673.04 517.906   1
   1   6   3 703.360 343.593   1
  -1   6  -3-73.7723 300.673   1
   1   6   4 466.103 330.387   1
  -1   6  -4 1030.39 411.675   1
  -1   6  -5-103.976 265.230   1
   2   0 -22 25846.5 1628.43   3
   2   0 -21 7.81212 281.834   3
   2   0 -20 43570.9 2008.63   3
   2   0 -19-106.746 272.907   3
   2   0 -18 549.384 329.738   3
   2   0 -17-180.316 208.832   3
   2   0 -16 15498.5 989.944   3
   2   0 -15-102.418 199.960   3
   2   0 -14 18322.2 997.564   3
   2   0 -13-134.491 202.243   3
   2   0 -12 80948.5 2127.17   3
   2   0 -11 109.051 153.929   3
   2   0 -10 15267.5 755.449   3
   2   0  -9-31.0312 120.863   3
   2   0  -8 5128.52 389.233   3
   2   0  -7 75.0934 113.588   3
   2   0  -6 284.584 130.043   3
   2   0  -5-33.9809 118.812   3
   2   0  -4 117545. 2050.16   3
   2   0  -3-16.8467 95.7569   3
   2   0  -2 894.833 128.729   3
   2   0  -1 64.4709 75.3387   3
  -2   0   0 205018. 3052.61   2
  -2   0  -1 78.8336 71.6975   2
  -2   0  -2 125442. 2089.57   2
  -2   0  -3 84.2653 99.1106   2
   2   0   3 78.5053 128.902   4
  -2   0  -4 28806.7 844.067   2
   2   0   4 30438.6 900.774   4
   2   0   5 183.082 150.641   4
  -2   0  -5-71.8900 116.746   2
  -2   0  -6 76591.9 1745.46   2
   2   0   6 75342.7 1810.60   4
  -2   0  -7-44.8592 116.414   3
   2   0   7-136.906 198.574   4
  -2   0  -8 2101.69 261.757   3
   2   0   8 2630.21 369.358   4
   2   0   9-81.0435 198.795   4
  -2   0  -9-85.0975 147.439   3
  -2   0 -10 130624. 2772.16   3
   2   0  10 129590. 3070.02   4
   2   0  11-113.690 221.963   4
  -2   0 -11-150.436 180.989   3
   2   0  12 20569.2 1166.03   4
  -2   0 -12 22835.5 1041.23   3
  -2   0 -13 24.6878 177.461   3
   2   0  13 508.686 326.180   4
  -2   0 -14 2961.95 407.544   3
   2   0  14 3089.68 549.838   4
  -2   0 -15-144.206 175.795   3
  -2   0 -16-228.329 251.664   3
  -2   0 -17 12.6755 209.504   3
  -2   0 -18 3586.60 537.724   3
  -2   0 -19 61.0751 232.397   3
  -2   0 -20 25654.8 1493.83   3
  -2   0 -21 761.683 409.487   3
   2  -1 -21 15437.3 1298.61   3
   2  -1 -20 2586.19 562.288   3
   2  -1 -19 903.028 360.448   3
   2   1 -19 1290.77 354.606   3
   2  -1 -18 5460.73 687.754   3
   2   1 -18 6419.50 649.137   3
   2  -1 -17 1683.39 387.826   3
   2   1 -17 1594.57 353.402   3
   2   1 -16 10028.7 748.125   3
   2  -1 -16 10189.0 852.059   3
   2   1 -15 7106.75 611.184   3
   2  -1 -15 6623.41 680.972   3
   2   1 -14 2289.32 336.091   3
   2  -1 -14 1772.91 361.034   3
   2  -1 -13 43628.0 1643.46   3
   2   1 -13 42539.9 1419.98   3
   2   1 -12 12482.9 697.338   3
   2  -1 -12 14096.3 854.371   3
   2   1 -11 55620.6 1532.95   3
   2  -1 -11 55401.3 1733.36   3
   2   1 -10 1668.27 248.276   3
   2  -1 -10 1667.20 291.612   3
   2   1  -9 10985.2 552.379   3
   2  -1  -9 10487.2 648.589   3
   2  -1  -8 5655.68 446.265   3
   2   1  -8 5456.45 365.234   3
   2   1  -7 27003.0 804.016   3
   2  -1  -7 24815.6 921.718   3
   2   1  -6 15983.7 565.735   3
  -2   1   6 16487.6 600.765   4
   2  -1  -6 15125.6 668.053   3
  -2  -1   6 16948.4 545.462   3
   2   1  -5 96996.3 1748.45   3
   2  -1  -5 102449. 1764.67   4
   2  -1  -5 98063.0 1990.98   3
  -2  -1   5 100954. 1694.48   3
  -2   1   5 95741.0 1764.59   4
   2   1  -4 37610.2 852.656   3
  -2   1   4 38674.7 813.459   4
   2  -1  -4 39958.9 818.300   4
   2  -1  -4 38320.4 1020.73   3
  -2  -1   4 40228.8 824.479   3
  -2  -1   3 999999. 13271.9   3
   2   1  -3 997309. 13328.8   3
   2  -1  -3 985024. 13573.0   3
  -2  -1   2 372658. 5259.59   3
   2  -1  -2 375575. 5459.06   3
  -2  -1   2 377805. 5244.81   2
   2  -1  -1 28430.9 730.921   3
  -2  -1   1 30031.1 617.455   2
  -2   1   1 31372.9 725.297   3
   2   1  -1 29969.6 632.042   2
  -2  -1   1 30795.6 816.384   1
  -2   1   0 4657.50 273.909   2
  -2  -1   0 4737.26 220.313   2
   2   1   0 4807.69 225.423   2
  -2   1   0 4321.32 230.131   3
  -2   1   0 4690.29 180.018   4
   2  -1   0 4008.17 241.887   3
   2  -1   1 1632.85 166.801   2
  -2   1  -1 1758.13 150.492   3
  -2   1  -1 1834.03 147.954   4
  -2   1  -1 1684.45 165.729   2
  -2  -1  -1 1425.37 149.216   2
   2   1   1 1791.74 165.024   2
  -2  -1  -2 2673.69 213.307   2
  -2   1  -2 2982.68 228.792   4
   2   1   2 2976.31 223.890   2
   2  -1   2 2661.53 233.207   4
  -2   1  -2 3080.16 220.023   2
   2  -1   2 3473.04 235.660   2
  -2   1  -3 894.043 133.531   2
  -2  -1  -3 782.934 146.793   2
   2  -1   3 1082.24 153.741   2
   2  -1   3 850.639 181.707   4
  -2   1  -3 836.132 97.0200   1
  -2   1  -4 28326.6 795.035   2
   2  -1   4 29820.6 823.586   2
  -2   1  -4 27558.0 628.623   1
   2  -1   4 26597.8 893.351   4
  -2  -1  -5 16398.8 661.895   3
   2  -1   5 16437.6 431.712   1
   2  -1   5 15015.4 695.766   4
  -2   1  -5 16105.6 609.475   2
  -2   1  -6 57903.7 1404.00   2
   2  -1   6 58906.5 1090.11   1
   2  -1   6 59128.4 1603.37   4
  -2  -1  -6 57226.4 1470.62   3
   2   1   7 141430. 2923.12   4
   2  -1   7 143936. 3024.56   4
   2  -1   7 146784. 2335.44   1
  -2   1  -7 145738. 2772.64   2
  -2  -1  -7 148201. 2855.43   3
  -2   1  -7 145148. 2539.60   3
   2   1   8 7707.09 573.949   4
   2  -1   8 7684.26 610.525   4
  -2  -1  -8 7342.38 532.051   3
   2  -1   8 8668.26 384.442   1
  -2   1  -8 8716.25 458.836   3
   2  -1   9 87562.6 1696.17   1
  -2  -1  -9 86158.7 2159.09   3
  -2   1  -9 86768.4 1891.24   3
   2   1   9 89848.7 2289.29   4
   2   1  10 54710.2 1788.94   4
  -2  -1 -10 54200.8 1693.09   3
  -2   1 -10 56667.6 1479.06   3
  -2   1 -11 2455.66 297.713   3
  -2  -1 -11 2233.71 358.525   3
   2   1  11 2132.87 387.135   4
  -2   1 -12 6323.95 498.352   3
   2   1  12 6508.24 643.891   4
  -2  -1 -12 6449.91 600.550   3
  -2  -1 -13 1616.38 340.871   3
  -2   1 -13 1580.36 290.597   3
   2   1  13 1653.70 389.827   4
   2   1  14 10652.0 925.097   4
  -2  -1 -14 10399.7 824.501   3
  -2   1 -14 9663.69 673.678   3
  -2  -1 -15 25026.5 1322.73   3
  -2   1 -15 24913.7 1154.29   3
   2   1  15 25430.3 1441.60   4
   2   1  16 722.854 395.705   4
  -2   1 -16 927.726 289.792   3
  -2  -1 -16 609.481 284.306   3
  -2  -1 -17 11998.2 979.945   3
  -2   1 -17 14076.8 911.055   3
   2   1  17 11823.6 1059.56   4
  -2  -1 -18 392.672 242.235   3
  -2   1 -18 592.051 251.329   3
  -2  -1 -19 12035.8 1052.82   3
  -2  -1 -20 702.249 362.283   3
   2  -2 -19 969.881 356.016   3
   2  -2 -18 6377.00 803.559   3
   2  -2 -17 882.074 361.422   3
   2  -2 -16 7510.71 809.981   3
   2  -2 -15 2891.40 502.606   3
   2  -2 -14 633.633 276.647   3
   2   2 -13 2945.81 324.450   3
   2  -2 -13 2944.10 451.176   3
   2   2 -12 23782.4 890.926   3
   2  -2 -12 22744.1 1172.80   3
   2  -2 -11 131.387 175.872   3
  -2   2  11 239.030 168.085   4
   2   2 -11 391.127 131.271   3
   2   2 -10 86089.8 1811.49   3
   2  -2 -10 85526.6 2309.32   3
  -2   2  10 89228.0 2053.26   4
  -2   2   9 4190.49 372.034   4
   2   2  -9 4585.12 315.886   3
   2  -2  -9 3480.00 397.225   3
  -2   2   8 168006. 3060.68   4
  -2  -2   8 172835. 2719.35   3
   2  -2  -8 171145. 3440.02   3
   2   2  -8 177458. 2880.41   3
   2  -2  -7 27529.0 1060.86   3
  -2   2   7 29216.5 851.106   4
   2   2  -7 28143.7 752.531   3
  -2  -2   7 29410.1 676.021   3
  -2  -2   6 441.208 73.8422   3
   2  -2  -6 354.979 145.358   3
  -2   2   6 241.708 95.7842   4
   2   2  -6 279.357 162.754   1
  -2   2   5 2654.86 197.198   4
   2   2  -5 2247.82 330.076   1
  -2  -2   5 2155.03 128.594   3
   2  -2  -5 2570.14 302.553   3
  -2  -2   4 4531.14 191.797   3
   2   2  -4 6141.61 474.566   1
   2  -2  -4 5373.44 389.397   3
  -2   2   4 6360.12 265.786   4
   2  -2  -3 15384.0 623.956   3
   2   2  -3 14401.2 702.527   1
  -2  -2   3 13411.2 386.926   3
   2  -2  -2 187095. 3112.38   3
   2   2  -1 5259.75 206.699   2
   2  -2  -1 5506.17 330.399   3
  -2   2   0 77960.0 1416.42   3
   2   2   0 80429.0 1360.89   2
   2  -2   0 75852.9 1493.50   3
   2   2   1 12230.6 438.747   2
  -2   2  -1 11838.2 468.117   2
  -2   2  -1 12443.3 393.045   3
   2  -2   1 11384.6 426.311   3
  -2   2  -2 7727.16 349.547   2
  -2   2  -2 7765.78 284.566   3
  -2  -2  -2 7738.95 407.296   3
  -2  -2  -3 4332.43 320.557   3
  -2   2  -3 4073.70 251.652   2
  -2   2  -3 4217.29 206.571   3
   2  -2   3 4028.52 274.820   2
   2  -2   4 510.490 118.160   2
  -2  -2  -4 347.801 150.190   3
  -2   2  -4 335.492 123.498   1
  -2   2  -4 415.160 96.8557   2
  -2   2  -4 369.733 76.0914   3
  -2  -2  -5 1450.56 229.104   3
  -2   2  -5 1295.70 190.918   1
  -2   2  -5 1683.14 182.928   2
  -2   2  -6 24539.5 783.387   2
  -2   2  -6 24874.7 603.702   3
  -2   2  -6 24562.6 832.899   1
  -2  -2  -6 23623.0 945.043   3
  -2   2  -7 4783.39 258.505   3
  -2   2  -7 4593.37 345.596   2
  -2   2  -7 4121.66 353.270   1
  -2  -2  -7 4716.32 432.936   3
  -2  -2  -8 154140. 3302.26   3
  -2   2  -8 167225. 2684.18   3
  -2   2  -9 12889.8 519.010   3
   2   2   9 11816.1 754.247   4
  -2  -2  -9 12495.0 765.767   3
   2   2  10 18349.8 982.818   4
  -2  -2 -10 18767.4 1003.83   3
  -2   2 -10 19599.5 700.492   3
   2   2  11 7623.02 655.469   4
  -2   2 -11 7151.86 438.812   3
  -2  -2 -11 6397.56 614.452   3
  -2  -2 -12 7901.75 700.203   3
  -2   2 -12 7330.48 470.836   3
   2   2  12 7716.31 703.540   4
  -2  -2 -13 145.462 191.228   3
   2   2  13 299.774 259.089   4
  -2   2 -13-166.998 131.444   3
   2   2  14 5473.33 644.419   4
  -2  -2 -14 5716.73 662.470   3
  -2  -2 -15 12200.3 998.854   3
   2   2  15 11147.5 936.374   4
  -2  -2 -16 29125.5 1586.93   3
   2   2  16 29854.9 1610.71   4
  -2  -2 -17-350.732 267.220   3
   2   2  17 186.383 329.741   4
   2   2  18 29642.0 1735.47   4
  -2  -2 -18 33869.2 1818.28   3
   2   2  19 10547.9 1076.49   4
  -2  -2 -19 13271.4 1185.89   3
   2  -3 -18 4899.31 745.738   3
   2  -3 -17 5156.58 756.929   3
   2  -3 -16 4261.51 652.545   3
   2  -3 -15 1975.88 416.704   3
   2  -3 -14 8101.91 824.507   3
   2  -3 -13 14643.9 1053.54   3
   2  -3 -12 24.4519 251.972   3
   2  -3 -11 26250.8 1313.29   3
   2  -3 -10 21227.7 1133.09   3
  -2   3  10 22021.0 868.825   4
  -2   3   9 2816.85 289.106   4
   2  -3  -9 2598.01 400.464   3
   2   3  -8 2327.90 396.655   1
   2  -3  -8 2390.24 358.463   3
  -2   3   8 2815.57 272.179   4
   2  -3  -7 411.494 199.744   3
  -2   3   7 193.257 106.873   4
   2   3  -7 584.134 248.847   1
  -2   3   6 27354.3 781.571   4
   2   3  -6 26088.7 1194.72   1
   2  -3  -6 27371.1 1085.71   3
   2  -3  -5 472.989 164.955   3
   2   3  -5 540.830 223.099   1
   2  -3  -4 2078.04 292.344   3
   2   3  -4 1725.89 327.541   1
   2   3  -3 24706.8 1061.59   1
   2  -3  -3 24382.7 872.165   3
   2  -3  -2 11222.1 564.983   3
  -2  -3   2 10367.0 342.905   3
   2   3  -2 10671.1 697.795   1
   2   3  -1 80171.8 2120.86   1
   2  -3  -1 87046.5 1782.06   3
  -2  -3   1 83793.4 1516.58   3
   2   3   0 12550.6 407.207   2
  -2   3   0 12356.8 544.146   2
   2  -3   0 12075.7 523.918   3
  -2  -3   0 11623.3 468.648   3
  -2   3  -1 75794.8 1396.77   3
  -2  -3  -1 75113.2 1584.84   3
   2   3   1 74847.7 1469.71   2
   2  -3   1 76588.6 1527.14   3
  -2   3  -1 81005.5 1560.04   2
  -2  -3  -2 7754.08 446.487   3
  -2   3  -2 7706.60 349.849   2
  -2   3  -2 7527.75 285.660   3
  -2   3  -3 3201.53 210.503   2
  -2   3  -3 3035.18 327.957   1
  -2  -3  -3 2762.20 294.646   3
  -2   3  -3 2829.19 138.439   3
  -2  -3  -4 876.239 185.185   3
  -2   3  -4 596.587 99.9489   2
  -2   3  -4 551.960 171.985   1
  -2  -3  -5 315.313 155.358   3
  -2   3  -5 448.861 167.552   1
  -2   3  -5 203.587 73.2675   2
   2  -3   6 343.974 99.9012   2
  -2   3  -6 139.063 138.367   1
  -2  -3  -6 228.791 148.134   3
  -2  -3  -7 75693.7 2065.41   3
  -2   3  -7 78471.9 1981.13   1
  -2  -3  -8 2580.42 379.557   3
  -2   3  -8 3116.60 382.608   1
  -2  -3  -9 50840.3 1773.80   3
  -2   3  -9 54528.2 1669.28   1
  -2  -3 -10 13060.7 878.757   3
   2   3  10 11623.0 786.221   4
  -2  -3 -11 2571.69 450.973   3
   2   3  11 2602.87 413.521   4
  -2  -3 -12 401.628 254.116   3
   2   3  12 501.747 298.780   4
   2   3  13 4941.30 579.584   4
  -2  -3 -13 3234.41 519.982   3
   2   3  14 3174.39 522.526   4
  -2  -3 -14 2386.85 441.380   3
  -2  -3 -15 25724.3 1504.98   3
   2   3  15 24143.7 1369.42   4
   2   3  16 1219.33 448.066   4
  -2  -3 -16 626.360 352.810   3
  -2  -3 -17 20254.5 1424.40   3
   2  -4 -16 135.310 332.553   3
   2  -4 -15 7212.59 872.412   3
   2  -4 -14 8399.47 882.916   3
   2  -4 -13 3683.45 603.005   3
   2  -4 -12 11779.7 979.866   3
   2  -4 -11 2724.38 475.860   3
   2  -4 -10 19584.6 1167.36   3
   2   4 -10 20836.8 1321.99   1
   2   4  -9 604.339 306.692   1
   2  -4  -9 304.903 221.218   3
   2  -4  -8 498.429 211.267   3
   2   4  -8 1404.71 377.883   1
   2   4  -7 19484.2 1182.36   1
   2  -4  -7 19234.0 1024.05   3
   2   4  -6 1867.40 383.039   1
   2  -4  -6 2638.49 379.727   3
   2   4  -5 1442.98 367.620   1
   2  -4  -5 958.174 249.197   3
   2   4  -4 35003.7 1524.60   1
   2  -4  -4 37368.9 1286.44   3
   2  -4  -3-205.239 169.828   3
   2   4  -3 131.999 209.989   1
   2   4  -2 25074.8 1236.93   1
   2  -4  -2 27119.6 984.402   3
  -2   4   1 1545.31 231.644   2
  -2  -4   1 1132.59 145.192   3
   2  -4  -1 1269.25 215.179   3
   2   4  -1 1422.83 339.805   1
  -2  -4   0 6651.92 378.217   3
   2   4   0 7158.21 651.819   1
   2  -4   0 7364.86 445.631   3
  -2  -4  -1 257.032 107.382   3
   2  -4   1 213.615 107.460   3
   2   4   1-28.8347 200.565   1
  -2  -4  -2 14012.7 653.826   3
  -2   4  -3 30132.8 1264.07   1
  -2  -4  -3 31061.4 1076.03   3
  -2  -4  -4 26228.7 1036.47   3
  -2   4  -4 26208.6 1165.55   1
  -2   4  -5 2041.97 346.716   1
  -2  -4  -5 2036.02 311.635   3
  -2  -4  -6 26426.8 1139.96   3
  -2   4  -6 24768.7 1166.11   1
  -2  -4  -7 900.295 255.005   3
  -2   4  -7 1108.89 294.369   1
  -2   4  -8 1839.56 345.043   1
  -2  -4  -8 1605.04 324.552   3
  -2  -4  -9 950.561 301.861   3
  -2  -4 -10 9735.50 822.964   3
  -2  -4 -11 539.356 253.355   3
  -2  -4 -12 8016.59 790.337   3
  -2  -4 -13 5894.63 717.781   3
  -2  -4 -14 729.843 354.741   3
  -2  -4 -15 746.416 360.366   3
  -2  -4 -16 1310.11 416.265   3
   2  -5 -14-11.8206 312.818   3
   2  -5 -13 7013.39 819.629   3
   2  -5 -12-193.724 261.158   3
   2  -5 -11 10988.5 961.314   3
   2   5 -10 1118.30 340.840   1
   2  -5 -10 1309.63 361.481   3
   2   5  -9 1212.43 412.365   1
   2  -5  -9 1745.90 386.764   3
   2   5  -8 730.733 405.309   1
   2  -5  -8-128.543 242.929   3
   2   5  -7 2782.55 504.432   1
   2  -5  -7 2143.16 391.302   3
   2   5  -6-238.864 333.860   1
   2  -5  -6 393.916 199.795   3
   2   5  -5 29350.8 1562.44   1
   2   5  -4 5616.44 680.848   1
   2   5  -3 21249.3 1298.60   1
   2   5  -2 728.777 343.887   1
   2   5  -1 460.694 317.708   1
   2   5   0 11169.8 922.143   1
   2   5   1 515.970 306.737   1
  -2   5  -1 791.248 329.877   1
   2   5   2 1398.79 390.035   1
  -2   5  -2 1615.48 377.590   1
  -2   5  -3 8588.59 769.916   1
  -2   5  -4 376.350 266.473   1
  -2   5  -5 7265.91 723.335   1
  -2   5  -6 10889.2 884.090   1
  -2  -5  -6 11028.5 762.164   3
  -2  -5  -7 1681.01 338.961   3
  -2  -5  -8 371.147 242.613   3
  -2  -5  -9 4681.15 569.409   3
  -2  -5 -10 14579.7 1053.69   3
  -2  -5 -11 9966.27 892.616   3
  -2  -5 -12 1438.88 403.885   3
  -2  -5 -13 5378.93 721.232   3
   2   6  -8 3242.64 699.350   1
   2   6  -7 4748.77 807.682   1
   2   6  -6 7645.65 923.477   1
   2   6  -5 1049.09 446.517   1
   2   6  -4 1092.88 459.996   1
   2   6  -3 12569.2 1135.90   1
   2   6  -2 5030.05 726.804   1
   2   6  -1-83.5433 340.894   1
  -2   6   1 816.798 351.103   1
   2   6   0 2769.02 520.166   1
  -2   6   0 2964.89 539.640   1
  -2   6  -1 17515.5 1246.07   1
   2   6   1 18197.8 1319.71   1
   2   6   2 319.804 369.814   1
  -2   6  -2 450.528 250.339   1
  -2   6  -3-431.781 265.965   1
   2   6   3 641.990 346.446   1
  -2   6  -4-403.623 347.931   1
   2   6   4 345.662 358.827   1
   2   6   5 4919.71 740.035   1
   3   0 -22 21119.1 1474.96   3
   3   0 -21-522.338 372.210   3
   3   0 -20 6186.68 777.774   3
   3   0 -19-445.232 335.475   3
   3   0 -18 7123.96 736.763   3
   3   0 -17-137.260 230.098   3
   3   0 -16 2134.18 378.050   3
   3   0 -15-94.6392 185.897   3
   3   0 -14 90716.5 2499.56   3
   3   0 -13-50.3075 167.200   3
   3   0 -12 5975.68 537.573   3
   3   0 -11-58.5986 150.919   3
   3   0 -10 11168.6 668.526   3
   3   0  -9 18.9065 135.664   3
   3   0  -8 7605.43 492.799   3
   3   0  -7-26.5594 120.661   3
   3   0  -6 4651.73 358.640   3
   3   0  -5 157.604 134.347   3
   3   0  -4 165099. 2804.68   3
   3   0  -3 170.603 129.668   3
   3   0  -2 2252.94 220.119   3
  -3   0   1 45.6633 92.8281   2
  -3   0   0 47674.4 1070.74   2
  -3   0  -1 279.224 90.5665   1
  -3   0  -1 157.469 108.934   2
  -3   0  -2 218349. 3033.14   1
   3   0   2 213095. 3057.72   1
  -3   0  -2 208322. 3405.56   2
  -3   0  -3 72.5282 114.632   2
   3   0   3 72.8508 58.7603   1
   3   0   4 371.949 181.230   4
  -3   0  -4 482.064 145.109   2
  -3   0  -5 47.9220 112.344   2
   3   0   5-102.183 162.787   4
   3   0   6 64363.1 1685.45   4
  -3   0  -6 64167.6 1614.28   2
  -3   0  -7 182.870 143.338   2
   3   0   7 73.7502 198.618   4
   3   0   8 67638.8 1908.18   4
  -3   0  -8 65365.7 1796.64   2
   3   0   9-132.094 227.448   4
  -3   0  -9-25.7172 147.891   3
   3   0  10 67247.5 2084.32   4
  -3   0 -10 69414.5 1847.37   3
  -3   0 -11 101.859 176.376   3
   3   0  11 373.234 276.209   4
  -3   0 -12 621.951 223.989   3
   3   0  12 361.030 274.929   4
  -3   0 -13-13.1095 169.060   3
   3   0  13 275.018 267.955   4
   3   0  14 12622.8 1029.83   4
  -3   0 -14 14873.6 915.992   3
   3   0  15 159.285 291.958   4
  -3   0 -15-100.030 200.154   3
  -3   0 -16 33218.0 1527.12   3
   3   0  16 32752.5 1804.94   4
  -3   0 -17 42.8229 205.323   3
  -3   0 -18 16951.7 1151.09   3
  -3   0 -19 94.2631 249.295   3
  -3   0 -20-131.541 265.545   3
  -3   0 -21-213.673 366.761   3
   3  -1 -21 16166.4 1330.51   3
   3  -1 -20 1636.91 412.859   3
   3   1 -19 18.5266 199.810   3
   3  -1 -19 126.797 254.226   3
   3  -1 -18-146.498 343.573   3
   3   1 -18-36.0961 286.746   3
   3  -1 -17-453.147 304.523   3
   3   1 -17-121.734 211.370   3
   3  -1 -16 6898.00 724.225   3
   3   1 -16 7829.55 672.409   3
   3  -1 -15 15258.3 1032.01   3
   3   1 -15 13021.7 836.637   3
   3  -1 -14-144.191 226.400   3
   3   1 -14 267.514 193.179   3
   3   1 -13 47364.6 1546.28   3
   3  -1 -13 48546.3 1763.10   3
   3   1 -12 7553.73 550.708   3
   3  -1 -12 7028.57 626.056   3
   3  -1 -11 25485.8 1155.83   3
   3   1 -11 24306.0 986.152   3
   3   1 -10 14352.9 705.804   3
   3  -1 -10 14647.2 826.081   3
   3   1  -9 19150.5 787.892   3
   3  -1  -9 17951.7 887.435   3
   3   1  -8 52970.7 1362.06   3
   3  -1  -8 53522.8 1559.31   3
   3   1  -7 70165.0 1556.11   3
   3  -1  -7 70387.2 1773.56   3
   3   1  -6 199.902 114.430   3
   3  -1  -6 123.669 103.807   4
   3  -1  -6 211.020 156.924   3
   3  -1  -5 26800.4 692.459   4
   3  -1  -5 25033.6 884.688   3
  -3  -1   5 27502.7 738.638   3
   3   1  -5 25431.1 774.500   3
   3  -1  -4 334452. 4717.32   4
   3  -1  -4 321907. 5177.89   3
  -3  -1   4 344732. 4898.69   3
   3   1  -4 331595. 4992.33   3
  -3  -1   3 278072. 4083.75   3
   3  -1  -3 267877. 4312.07   3
  -3  -1   2 81694.2 1519.35   3
   3  -1  -2 80388.5 1651.74   3
  -3  -1   2 82643.8 1507.12   2
  -3  -1   1 76066.2 1429.08   2
  -3   1   1 80342.0 1524.38   3
   3  -1  -1 77238.2 1564.70   3
   3   1  -1 82197.8 1467.65   2
   3  -1   0 90261.3 1510.56   4
  -3   1   0 95839.4 1824.87   2
   3  -1   0 91389.3 1754.74   3
  -3  -1   0 95421.4 1683.29   2
   3   1   0 101699. 1725.60   2
  -3   1   0 97742.9 1729.96   3
  -3   1  -1 8440.78 422.314   2
   3   1   1 9800.64 420.551   2
  -3  -1  -1 8867.60 395.215   2
   3  -1   1 8386.78 343.950   4
   3  -1   1 8813.87 425.260   2
  -3   1  -1 8588.10 390.023   3
   3  -1   2 14075.0 551.409   2
   3  -1   2 12052.6 490.558   4
  -3   1  -2 13225.8 528.046   2
  -3  -1  -2 12452.7 509.718   2
  -3   1  -2 12840.6 480.074   4
  -3  -1  -3 1566.30 206.210   2
   3  -1   3 1731.86 222.435   4
  -3   1  -3 1369.10 180.503   2
   3  -1   4 10496.6 544.823   4
  -3  -1  -4 11584.9 556.073   2
  -3   1  -4 10027.3 290.197   1
  -3   1  -4 11144.6 512.003   2
   3  -1   5 142948. 2753.55   4
  -3   1  -5 137874. 2595.53   2
  -3  -1  -5 140507. 2714.02   2
   3  -1   6 2465.13 332.514   4
  -3  -1  -6 2976.77 332.386   2
  -3   1  -6 2970.59 303.224   2
   3  -1   7 125509. 1916.10   1
  -3  -1  -7 125645. 2616.05   3
   3  -1   7 124429. 2760.53   4
  -3   1  -7 126169. 2563.82   2
   3   1   7 125908. 2756.63   4
  -3   1  -8 7268.48 514.314   2
   3  -1   8 6808.05 581.926   4
   3   1   8 6723.79 558.290   4
   3  -1   8 7171.43 288.228   1
  -3  -1  -8 7151.61 536.311   3
   3   1   9 56476.9 1785.36   4
  -3   1  -9 56210.8 1447.09   3
   3  -1   9 55484.1 1837.55   4
   3  -1   9 54499.2 1099.23   1
  -3  -1  -9 54884.8 1655.97   3
  -3  -1 -10 2413.52 358.799   3
  -3   1 -10 2137.81 272.179   3
   3  -1  10 2216.28 201.593   1
   3   1  10 1945.92 376.402   4
   3  -1  10 2585.85 430.795   4
  -3  -1 -11 7918.11 655.568   3
   3   1  11 7690.75 700.209   4
   3  -1  11 8176.33 750.584   4
  -3   1 -11 8137.72 553.393   3
   3   1  12 20936.6 1185.55   4
  -3  -1 -12 20763.7 1091.88   3
  -3   1 -12 21863.6 961.981   3
  -3   1 -13 1379.09 261.565   3
   3   1  13 1026.99 331.810   4
  -3  -1 -13 1346.28 319.119   3
   3   1  14 3422.48 570.134   4
  -3   1 -14 2600.06 369.351   3
  -3  -1 -14 3001.73 470.706   3
   3   1  15 27775.8 1552.42   4
  -3  -1 -15 28624.6 1447.44   3
  -3   1 -15 28414.3 1253.32   3
  -3   1 -16 4471.97 521.740   3
   3   1  16 4561.94 694.874   4
  -3  -1 -16 5829.90 677.893   3
   3   1  17 24360.2 1583.80   4
  -3  -1 -17 26749.2 1496.36   3
  -3   1 -17 25699.8 1287.31   3
  -3  -1 -18-82.9343 261.050   3
  -3   1 -18-244.694 244.213   3
   3   1  18 2.23744 305.013   4
  -3  -1 -19 2865.32 553.251   3
   3   1  19 4076.55 751.994   4
  -3  -1 -20-247.729 305.983   3
   3  -2 -19-342.356 375.557   3
   3  -2 -18 4834.07 714.506   3
   3  -2 -17 905.304 343.758   3
   3  -2 -16 1971.08 411.288   3
   3  -2 -15 2788.53 507.298   3
   3  -2 -14 3350.43 540.898   3
   3  -2 -13 4478.12 555.484   3
   3   2 -13 3281.24 360.801   3
   3  -2 -12 150078. 3582.59   3
   3   2 -12 153025. 2971.49   3
   3   2 -11 22779.3 872.508   3
   3  -2 -11 20968.7 1107.01   3
   3   2 -10 65171.4 1568.40   3
   3  -2 -10 62744.4 1965.13   3
   3  -2  -9 22962.5 1064.79   3
   3   2  -9 20907.6 764.704   3
   3  -2  -8 1578.52 297.165   3
   3   2  -8 1514.71 193.060   3
   3  -2  -7 53606.1 1606.50   3
   3   2  -7 56099.1 1271.94   3
  -3  -2   7 56300.2 1129.92   3
  -3  -2   6 549.918 96.8420   3
   3   2  -6 590.824 251.167   1
   3  -2  -6 377.687 172.614   3
   3   2  -5 12762.3 748.005   1
   3  -2  -5 12954.3 669.417   3
  -3  -2   5 13466.2 428.063   3
   3  -2  -4 77257.9 1798.01   3
   3   2  -4 74711.5 1958.34   1
  -3  -2   4 81959.1 1415.45   3
  -3  -2   4 73664.6 1381.75   2
   3  -2  -3 3703.57 332.764   3
  -3  -2   3 3987.53 245.915   3
  -3  -2   3 3043.79 179.413   2
   3  -2  -2 556183. 8059.85   3
  -3  -2   2 549863. 7526.21   2
   3  -2  -1 6946.48 413.391   3
  -3  -2   1 6559.06 271.092   2
  -3   2   1 6460.21 235.552   4
   3   2  -1 6908.60 310.833   2
  -3  -2   0 89187.4 1632.79   2
  -3   2   0 97264.6 1617.80   4
   3  -2   0 94168.3 1849.64   3
   3   2   0 100419. 1719.86   2
  -3   2   0 96886.6 1939.58   2
  -3   2  -1 38588.9 1044.55   2
  -3   2  -1 40471.3 932.187   4
  -3   2  -1 40252.3 921.987   3
  -3  -2  -1 37245.0 928.168   2
   3   2   1 40272.7 972.000   2
   3  -2   1 38324.9 970.784   3
  -3   2  -2 362.067 100.139   3
  -3  -2  -2 194.875 100.071   2
  -3   2  -2 581.588 137.412   2
  -3   2  -3 4824.93 275.939   3
  -3   2  -3 5021.77 332.830   2
  -3   2  -4 8984.55 423.967   1
  -3   2  -4 8326.90 437.568   2
  -3   2  -4 9316.04 410.973   3
  -3   2  -5 4922.84 322.167   1
  -3  -2  -5 4901.97 411.163   3
  -3   2  -5 5745.10 372.041   2
  -3   2  -6 50676.7 1325.26   2
  -3   2  -6 53215.6 1231.31   1
  -3  -2  -6 50626.7 1485.44   3
  -3   2  -7 884.331 173.979   2
  -3   2  -7 1177.45 184.637   1
  -3  -2  -7 1104.40 241.283   3
  -3   2  -8 45635.2 1096.46   3
  -3   2  -8 46854.4 1354.21   2
  -3  -2  -8 45420.5 1518.08   3
   3   2   9 8086.99 665.983   4
  -3   2  -9 7339.25 408.881   3
  -3  -2  -9 6746.41 590.303   3
  -3   2 -10 107.689 101.116   3
   3   2  10 200.562 207.687   4
  -3  -2 -10 149.686 183.279   3
   3   2  11 271.371 220.186   4
  -3   2 -11 208.403 101.940   3
  -3  -2 -11 90.3121 199.772   3
  -3  -2 -12-227.174 261.759   3
  -3   2 -12 181.716 142.053   3
   3   2  12 60.0057 293.689   4
  -3  -2 -13 6910.28 692.242   3
  -3   2 -13 6692.56 496.671   3
   3   2  13 7011.18 721.593   4
   3   2  14 57915.0 2176.16   4
  -3  -2 -14 54873.4 2114.85   3
   3   2  15 177.126 264.061   4
  -3  -2 -15 5.81248 285.806   3
  -3  -2 -16 36700.0 1796.60   3
   3   2  16 34438.2 1777.17   4
  -3  -2 -17 179.773 257.059   3
   3   2  17 50.9612 341.410   4
  -3  -2 -18 7087.22 851.151   3
   3   2  18 7908.41 902.853   4
   3   2  19 430.611 441.294   4
  -3  -2 -19 246.623 298.969   3
   3   2  20 5946.46 880.776   4
   3  -3 -18-349.416 349.745   3
   3  -3 -17 52.5293 317.172   3
   3  -3 -16 6240.77 790.655   3
   3  -3 -15 1088.69 374.580   3
   3  -3 -14 226.204 271.771   3
   3  -3 -13 12084.0 965.555   3
   3  -3 -12 2315.46 428.711   3
   3  -3 -11 9923.15 814.768   3
   3  -3 -10 17442.0 1042.96   3
   3  -3  -9 6052.28 596.975   3
   3  -3  -8 1412.15 287.975   3
  -3   3   8 1944.85 206.651   4
   3   3  -8 1344.71 391.341   1
   3  -3  -7 1930.63 332.755   3
  -3   3   7 1443.07 154.690   4
   3   3  -7 1751.95 357.863   1
   3  -3  -6 145.759 151.521   3
  -3   3   6 318.598 84.9741   4
   3   3  -6-49.4743 190.328   1
   3   3  -5 195.424 177.582   1
  -3   3   5 108.556 51.6658   4
   3  -3  -5 78.4038 127.225   3
   3   3  -4 34785.0 1342.95   1
   3  -3  -4 35598.3 1180.38   3
   3   3  -3 121279. 2907.42   1
   3  -3  -3 129866. 2613.64   3
   3  -3  -2 10482.4 570.073   3
   3   3  -2 10927.5 727.364   1
  -3  -3   2 10468.3 391.157   3
  -3  -3   1 11758.1 450.294   3
   3   3  -1 8665.38 321.566   2
   3  -3  -1 12026.6 584.681   3
   3   3   0 2386.13 194.206   2
  -3  -3   0 2117.56 216.338   3
  -3   3   0 2880.65 294.053   2
   3  -3   0 1883.74 236.182   3
   3  -3   1 10427.1 501.821   3
  -3   3  -1 10133.5 512.518   2
  -3  -3  -1 10445.4 500.175   3
  -3  -3  -2 1309.65 204.889   3
  -3   3  -2 1221.72 129.440   3
  -3   3  -2 1296.87 174.420   2
  -3   3  -3 10002.6 352.170   3
  -3  -3  -3 10944.1 587.209   3
  -3   3  -3 11575.9 495.039   2
  -3   3  -4 914.581 96.6423   3
  -3   3  -4 1285.52 171.247   2
  -3   3  -4 1084.48 212.334   1
  -3  -3  -4 771.568 190.053   3
  -3   3  -5 43103.7 1302.22   1
  -3   3  -5 46498.4 1137.61   2
  -3  -3  -5 46909.1 1453.61   3
  -3  -3  -6 1384.32 271.662   3
  -3   3  -6 1377.29 186.655   2
  -3   3  -6 1571.49 246.360   1
  -3   3  -7 21249.5 780.283   2
  -3   3  -7 22306.9 913.095   1
  -3  -3  -7 22578.2 1055.15   3
  -3  -3  -8 30.2832 175.723   3
  -3   3  -8 208.996 169.858   1
  -3  -3  -9 2727.58 394.603   3
  -3   3  -9 3055.05 376.669   1
  -3  -3 -10-55.4752 179.394   3
  -3  -3 -11 1353.78 326.034   3
   3   3  11 1291.86 356.651   4
  -3  -3 -12 2112.48 436.637   3
   3   3  12 1430.25 350.149   4
   3   3  13 2027.32 399.761   4
  -3  -3 -13 2070.53 443.554   3
  -3  -3 -14 226.854 234.980   3
   3   3  14 83.0822 266.884   4
  -3  -3 -15 9094.07 920.101   3
   3   3  15 8072.63 836.941   4
  -3  -3 -16 7313.97 851.635   3
   3   3  16 6358.60 752.970   4
  -3  -3 -17 4859.29 723.857   3
   3   3  17 5382.89 704.525   4
   3  -4 -16 3932.59 666.766   3
   3  -4 -15 4016.15 711.802   3
   3  -4 -14 17240.2 1281.61   3
   3  -4 -13 4290.71 644.271   3
   3  -4 -12 9761.39 882.677   3
   3  -4 -11 6133.94 692.375   3
   3  -4 -10 165.812 189.508   3
   3  -4  -9 2226.06 404.300   3
   3   4  -9 3545.72 588.709   1
   3   4  -8 220.593 292.586   1
   3  -4  -8-214.312 215.185   3
   3   4  -7 9891.89 867.526   1
   3  -4  -7 10521.7 768.870   3
   3  -4  -6 10406.7 745.358   3
   3   4  -6 11260.3 914.943   1
   3  -4  -5 3331.54 412.051   3
   3   4  -5 3368.72 495.374   1
   3   4  -4 28177.9 1387.69   1
   3  -4  -4 28900.4 1156.62   3
   3   4  -3 428.454 268.795   1
   3  -4  -3 528.051 205.931   3
   3  -4  -2 7813.21 535.815   3
   3   4  -2 8607.79 741.493   1
   3   4  -1 900.632 308.944   1
  -3  -4   1 1307.88 163.934   3
  -3   4   1 1249.77 217.791   2
   3  -4  -1 1248.79 219.808   3
   3   4   0 12889.4 889.831   1
   3  -4   0 15944.3 714.904   3
  -3  -4   0 14144.5 591.562   3
  -3  -4  -1 981.031 188.322   3
   3  -4   1 1330.14 212.254   3
   3   4   1 1186.78 284.090   1
   3   4   2 7366.94 678.171   1
  -3  -4  -2 8359.47 516.610   3
  -3  -4  -3-77.2617 126.406   3
  -3   4  -3 27.1858 143.338   1
  -3   4  -4 3957.14 447.984   1
  -3  -4  -4 3404.25 378.584   3
  -3   4  -5 7879.98 623.795   1
  -3  -4  -5 7908.52 593.771   3
  -3   4  -6 46733.2 1600.69   1
  -3  -4  -6 44944.2 1568.61   3
  -3   4  -7 5997.45 545.915   1
  -3  -4  -7 6273.39 586.959   3
  -3  -4  -8 24400.6 1214.08   3
  -3  -4  -9 9588.93 793.911   3
  -3  -4 -10 5691.93 648.335   3
  -3  -4 -11 5921.34 684.868   3
  -3  -4 -12 627.748 334.616   3
  -3  -4 -13 227.463 261.794   3
  -3  -4 -14 2670.12 536.182   3
  -3  -4 -15 7378.10 864.545   3
   3  -5 -14 830.830 292.483   3
   3  -5 -13 10664.8 1045.69   3
   3  -5 -12 1795.54 440.091   3
   3  -5 -11 1660.76 440.118   3
   3   5 -10 4576.88 715.274   1
   3  -5 -10 3784.63 550.872   3
   3  -5  -9 7213.10 705.954   3
   3   5  -9 6754.76 854.544   1
   3  -5  -8-61.7477 235.504   3
   3   5  -8 143.311 294.402   1
   3   5  -7 21295.6 1423.65   1
   3  -5  -7 19363.2 1115.90   3
   3   5  -6 476.716 378.076   1
   3  -5  -6 91.3971 190.578   3
   3   5  -5 14105.3 1092.79   1
   3   5  -4 307.957 278.571   1
   3   5  -3 3026.44 522.516   1
   3   5  -2 2105.90 475.892   1
   3   5  -1 4883.92 644.342   1
   3   5   0 1871.13 433.610   1
   3   5   1 14486.0 1073.82   1
   3   5   2 438.355 322.288   1
  -3   5  -2 841.231 275.588   1
  -3   5  -3 8863.37 758.718   1
   3   5   3 8717.36 841.852   1
  -3   5  -4 3780.73 531.996   1
   3   5   4 3169.70 534.227   1
  -3   5  -5 1742.79 363.371   1
  -3  -5  -6 3.65536 207.380   3
  -3  -5  -7 3639.78 470.113   3
  -3  -5  -8 25.5635 196.142   3
  -3  -5  -9 16807.5 1094.13   3
  -3  -5 -10 2437.76 453.053   3
  -3  -5 -11 7332.43 793.589   3
  -3  -5 -12 375.380 240.756   3
  -3  -5 -13 136.204 292.676   3
   3   6  -9 9888.76 1156.94   1
   3   6  -8 1123.27 529.714   1
   3   6  -7-103.126 396.848   1
   3   6  -6 324.948 363.081   1
   3   6  -5 11190.5 1126.72   1
   3   6  -4 3188.45 631.968   1
   3   6  -3 634.714 354.043   1
   3   6  -2 6379.29 832.450   1
   3   6  -1 7874.14 915.237   1
   3   6   0 1896.55 528.154   1
  -3   6   0 498.447 342.978   1
   3   6   1 9059.16 959.564   1
  -3   6  -1 8803.30 894.567   1
   3   6   2 352.205 344.658   1
  -3   6  -2 451.115 245.105   1
   3   6   3 2313.97 513.147   1
  -3   6  -3 2624.49 493.329   1
   3   6   4 1374.00 430.280   1
   4   0 -22 1551.56 460.812   3
   4   0 -21-412.646 317.877   3
   4   0 -20 848.415 342.494   3
   4   0 -19 137.829 285.787   3
   4   0 -18 6022.46 707.877   3
   4   0 -17-48.6618 200.714   3
   4   0 -16 12660.7 933.603   3
   4   0 -15-21.5558 185.999   3
   4   0 -14 16942.5 1000.09   3
   4   0 -13 22.5586 150.417   3
   4   0 -12 20234.2 1012.77   3
   4   0 -11-115.643 174.939   3
   4   0 -10 3766.73 405.282   3
   4   0  -9-78.1532 165.162   3
   4   0  -8 6639.69 493.590   3
   4   0  -7-72.9205 164.588   3
   4   0  -6 354.943 152.245   3
   4   0  -5 19.5898 144.701   3
   4   0  -4 4936.77 376.033   3
   4   0  -3-4.90403 137.448   3
   4   0  -2 143365. 2583.39   3
  -4   0   1 46.1033 128.396   2
  -4   0   0 404.867 145.857   2
  -4   0  -1-3.49202 115.418   2
  -4   0  -1 30.9976 105.465   1
  -4   0  -2 822.243 166.372   2
  -4   0  -2 1180.72 119.072   1
   4   0   2 1095.66 137.362   1
  -4   0  -3 152.314 145.466   2
   4   0   3 33.5818 67.1092   1
   4   0   4 14111.1 375.589   1
  -4   0  -4 13326.5 625.982   2
   4   0   5 128.616 179.419   4
  -4   0  -5 8.32876 127.113   2
  -4   0  -6 283606. 4842.38   2
   4   0   6 289715. 4960.68   4
  -4   0  -7 257.521 179.267   2
   4   0   7-81.1783 224.633   4
  -4   0  -8 63774.1 1818.23   2
   4   0   8 62938.4 1894.65   4
   4   0   9 42.1608 203.199   4
  -4   0  -9 43.6503 148.931   2
  -4   0 -10 158.233 145.375   3
   4   0  10 705.142 280.688   4
  -4   0 -11 278.009 158.725   3
   4   0  11-73.5128 229.728   4
  -4   0 -12 876.936 232.646   3
   4   0  12 364.653 282.601   4
   4   0  13-346.952 339.795   4
  -4   0 -13-189.181 205.211   3
   4   0  14 9610.74 921.249   4
  -4   0 -14 11449.4 835.620   3
   4   0  15 434.373 365.073   4
  -4   0 -15-122.481 201.862   3
   4   0  16 98130.5 3309.82   4
  -4   0 -16 97898.8 2837.16   3
  -4   0 -17 290.821 251.729   3
   4   0  17 214.281 339.034   4
  -4   0 -18 653.231 249.787   3
  -4   0 -19-29.7722 249.192   3
  -4   0 -20 11681.5 1033.98   3
  -4   0 -21-265.754 290.745   3
   4  -1 -21 3288.83 630.466   3
   4  -1 -20 528.494 359.414   3
   4  -1 -19 199.127 284.185   3
   4   1 -19 67.3509 218.175   3
   4  -1 -18 255.331 253.757   3
   4   1 -18 196.498 241.454   3
   4  -1 -17-70.8677 257.214   3
   4   1 -17 311.554 212.315   3
   4  -1 -16 1267.13 324.845   3
   4   1 -16 1220.52 311.580   3
   4   1 -15 25221.9 1209.02   3
   4  -1 -15 27694.8 1433.15   3
   4   1 -14 2313.59 361.778   3
   4  -1 -14 1848.54 373.156   3
   4   1 -13 72521.7 2042.70   3
   4  -1 -13 73904.0 2289.62   3
   4  -1 -12 11220.3 791.667   3
   4   1 -12 11419.8 706.965   3
   4  -1 -11 37764.3 1465.67   3
   4   1 -11 39258.3 1326.35   3
   4  -1 -10 28296.8 1202.89   3
   4   1 -10 26775.1 1032.36   3
   4   1  -9 1212.00 226.929   3
   4  -1  -9 1453.23 292.196   3
   4   1  -8 40899.4 1238.53   3
   4  -1  -8 41675.1 1382.79   3
   4   1  -7 17206.1 734.447   3
   4  -1  -7 16773.6 824.510   3
   4  -1  -6 5104.52 320.461   4
   4   1  -6 4189.00 349.873   3
   4  -1  -6 3981.17 402.130   3
   4  -1  -5 22501.3 636.410   4
   4   1  -5 19787.6 744.940   3
   4  -1  -5 19688.5 822.269   3
   4   1  -4 157952. 2777.49   3
   4  -1  -4 156137. 2931.39   3
  -4  -1   3 182560. 3061.65   2
   4  -1  -3 176772. 3190.99   3
   4  -1  -2-59.9603 126.875   3
  -4  -1   2 180.376 120.854   2
  -4   1   1 159036. 2921.53   2
  -4  -1   1 155960. 2692.12   2
   4  -1  -1 158371. 2850.65   3
   4   1  -1 168434. 2744.82   2
   4   1   0 10711.3 478.867   2
  -4   1   0 10115.3 531.710   2
  -4  -1   0 9361.09 444.885   2
  -4  -1  -1 976.803 170.475   2
  -4   1  -1 925.012 182.318   2
   4   1   1 1145.26 207.506   1
   4  -1   1 1036.81 156.801   4
  -4   1  -2 35382.8 1020.97   2
  -4  -1  -2 35344.3 1001.95   2
   4   1   2 35015.5 950.738   1
   4  -1   2 36287.9 951.385   4
  -4  -1  -3 769.449 170.729   2
  -4   1  -3 615.899 158.582   2
   4  -1   3 506.433 158.661   4
   4   1   3 748.066 163.826   1
   4  -1   4 10656.5 576.260   4
  -4   1  -4 11311.7 571.565   2
  -4  -1  -4 11201.7 584.848   2
  -4   1  -5 140225. 2734.69   2
  -4  -1  -5 143270. 2819.81   2
   4  -1   5 143218. 2820.75   4
  -4  -1  -6 28535.5 1074.25   2
   4  -1   6 29365.5 1102.93   4
  -4   1  -6 29036.2 1028.50   2
   4  -1   7 270319. 4799.67   4
  -4  -1  -7 261877. 4725.32   2
  -4   1  -7 261541. 4573.21   2
  -4   1  -8 20402.8 918.298   2
   4  -1   8 20394.5 1029.89   4
   4   1   8 19712.0 1023.58   4
   4  -1   9 3855.72 166.088   1
   4   1   9 3937.15 490.101   4
   4  -1   9 4385.38 527.803   4
  -4   1  -9 4324.04 435.572   2
  -4  -1  -9 5005.93 477.177   3
   4  -1  10 2.43880 44.7646   1
  -4  -1 -10-83.2171 194.897   3
  -4   1 -10 38.5910 105.626   3
  -4   1 -10 149.015 155.318   2
   4  -1  10 125.105 209.468   4
   4   1  10-191.578 268.403   4
   4   1  11 2824.64 476.334   4
  -4  -1 -11 1876.91 312.369   3
  -4   1 -11 2318.52 313.351   3
   4  -1  11 2815.97 474.192   4
  -4  -1 -12 2074.61 367.250   3
  -4   1 -12 1882.39 305.174   3
   4  -1  12 2088.75 439.385   4
   4   1  12 1415.79 376.675   4
  -4   1 -13 870.503 237.928   3
   4  -1  13 522.302 362.443   4
  -4  -1 -13 769.030 278.975   3
   4   1  13 546.963 311.936   4
  -4   1 -14 21563.0 1063.99   3
   4   1  14 20741.6 1317.80   4
  -4  -1 -14 21474.8 1222.40   3
   4   1  15 31720.5 1712.25   4
  -4   1 -15 33695.7 1409.61   3
  -4  -1 -15 34095.0 1594.81   3
  -4  -1 -16 8307.77 830.029   3
   4   1  16 6743.54 838.724   4
  -4   1 -16 6807.49 646.302   3
  -4  -1 -17 44976.9 2017.23   3
   4   1  17 50272.9 2317.74   4
  -4   1 -17 47373.0 1817.40   3
  -4   1 -18 7645.92 735.961   3
   4   1  18 8897.05 1057.87   4
  -4  -1 -18 7707.18 835.064   3
  -4  -1 -19 2531.14 495.252   3
   4   1  19 2637.46 663.182   4
   4   1  20-194.946 407.880   4
  -4  -1 -20 545.449 382.701   3
   4  -2 -19 1712.88 515.549   3
   4  -2 -18 269.178 307.408   3
   4  -2 -17 1837.61 475.401   3
   4  -2 -16 13524.2 1103.11   3
   4  -2 -15 7747.87 814.385   3
   4  -2 -14 24733.7 1371.39   3
   4  -2 -13 3370.69 510.416   3
   4   2 -13 2450.26 337.070   3
   4   2 -12 13497.8 735.072   3
   4  -2 -12 13449.7 935.465   3
   4  -2 -11 2114.74 378.204   3
   4   2 -11 1931.59 265.159   3
   4  -2 -10 1595.31 314.572   3
   4   2 -10 2076.64 286.861   3
   4  -2  -9-147.397 205.573   3
   4   2  -9 101.429 110.935   3
   4  -2  -8 17579.0 917.694   3
   4   2  -8 17657.1 725.776   3
   4  -2  -7 29325.8 1160.35   3
   4  -2  -6 291897. 5049.72   3
   4   2  -6 288487. 5313.59   1
  -4  -2   5 63829.5 1313.46   3
   4  -2  -5 62643.1 1699.85   3
   4   2  -5 62141.2 1875.46   1
  -4  -2   5 63675.7 1397.75   2
  -4  -2   4 169147. 2775.74   3
  -4  -2   4 166320. 2748.25   2
   4  -2  -4 163662. 3169.14   3
  -4  -2   3 31361.7 797.786   2
  -4  -2   3 32600.5 897.085   3
   4  -2  -3 32323.6 1075.13   3
  -4  -2   2 73784.0 1403.64   2
   4  -2  -2 72262.0 1726.28   3
  -4  -2   1 45045.2 1018.99   2
   4  -2  -1 46885.1 1265.35   3
   4   2  -1 46499.5 1075.78   2
  -4   2   0 17680.4 753.605   2
  -4  -2   0 17985.1 603.568   2
  -4   2   0 19642.0 522.339   4
   4   2   0 20713.5 675.478   2
   4  -2   0 18297.1 724.126   3
  -4   2  -1 12331.4 458.930   4
  -4  -2  -1 12475.3 521.682   2
  -4   2  -1 12197.8 594.118   2
  -4  -2  -2 18415.4 693.976   2
  -4   2  -2 18468.6 729.404   2
  -4  -2  -3 14211.8 642.023   2
  -4   2  -3 14094.7 638.886   2
  -4  -2  -4 202566. 3593.49   2
  -4   2  -4 198227. 3468.00   2
  -4   2  -5 4271.15 272.932   1
  -4   2  -5 3604.49 328.049   2
  -4   2  -6 4470.04 371.618   2
  -4   2  -6 4800.41 294.488   1
  -4   2  -7 119.009 125.503   2
  -4  -2  -7 196.972 167.058   3
  -4   2  -7-50.7229 81.0139   1
  -4  -2  -8 2205.50 343.309   3
  -4   2  -8 2326.25 296.267   2
  -4  -2  -9 7855.68 638.876   3
  -4   2  -9 9229.35 616.875   2
   4   2  10 24997.8 1248.58   4
  -4   2 -10 26538.1 1123.79   2
  -4  -2 -10 24856.7 1206.60   3
  -4   2 -10 27097.8 920.176   3
  -4  -2 -11 3498.65 480.031   3
  -4   2 -11 3666.75 357.347   3
   4   2  11 4147.98 540.416   4
   4   2  12 39394.2 1712.42   4
  -4   2 -12 43350.8 1333.71   3
  -4  -2 -12 42142.2 1720.52   3
  -4   2 -13 45.2265 168.463   3
  -4  -2 -13 230.749 241.816   3
   4   2  13 105.451 241.474   4
   4   2  14 11988.5 1014.26   4
  -4  -2 -14 13048.3 999.472   3
   4   2  15 22.5462 329.329   4
  -4  -2 -15 108.319 242.996   3
   4   2  16 2414.07 509.671   4
  -4  -2 -16 2990.73 538.619   3
  -4  -2 -17 2474.93 508.678   3
   4   2  17 3301.07 617.600   4
  -4  -2 -18 3475.25 636.001   3
   4   2  18 3125.79 721.845   4
   4   2  19 3251.83 672.737   4
   4   2  20 4945.39 804.248   4
   4  -3 -18 2390.73 525.855   3
   4  -3 -17 380.966 380.373   3
   4  -3 -16 405.011 330.590   3
   4  -3 -15 3235.70 563.545   3
   4  -3 -14 1699.98 435.924   3
   4  -3 -13 71267.9 2504.20   3
   4  -3 -12-31.8626 217.040   3
   4  -3 -11 23777.1 1284.90   3
   4  -3 -10 1778.75 383.410   3
   4  -3  -9 41921.3 1618.41   3
   4  -3  -8 9190.89 702.819   3
   4   3  -8 11284.7 885.856   1
  -4  -3   8 10032.7 470.466   2
  -4  -3   7 176.228 76.1024   2
   4   3  -7-75.7458 227.033   1
   4  -3  -7 35.0408 167.712   3
   4   3  -6 1937.57 413.282   1
  -4  -3   6 1238.16 98.5372   2
   4  -3  -6 1615.54 298.397   3
  -4  -3   6 1296.45 112.075   2
  -4  -3   5 61546.9 1196.77   3
   4   3  -5 61459.6 2023.01   1
   4  -3  -5 65656.0 1833.91   3
   4  -3  -4 7867.39 565.066   3
   4   3  -4 9293.79 720.592   1
  -4  -3   4 8859.42 400.816   3
   4   3  -3 43902.2 1584.55   1
   4  -3  -3 42660.9 1356.20   3
   4  -3  -2 2091.52 300.086   3
  -4   3   2 1513.69 103.972   4
   4   3  -2 2707.95 397.544   1
  -4   3   1 6548.57 286.342   4
   4  -3  -1 7303.09 500.688   3
   4   3  -1 6034.86 320.982   2
  -4   3   1 6768.82 507.118   2
  -4   3   0 2133.35 187.144   4
  -4   3   0 2381.72 291.811   2
   4   3   0 1834.63 195.251   2
   4  -3   0 2229.79 277.030   3
  -4   3  -1 140.967 97.1041   2
   4   3   2 40149.6 1469.59   1
  -4   3  -2 46016.4 1255.44   2
  -4  -3  -3 14663.1 716.859   3
  -4   3  -3 15217.0 665.296   2
  -4   3  -4 13524.6 615.577   2
  -4  -3  -4 13242.7 711.251   3
  -4   3  -5 39537.1 1191.64   1
  -4  -3  -5 40268.1 1354.03   3
  -4   3  -5 40550.5 1153.90   2
  -4   3  -6 14740.8 692.884   1
  -4   3  -6 14778.4 668.415   2
  -4  -3  -6 14432.3 808.189   3
  -4   3  -7 8288.10 505.540   2
  -4   3  -7 7387.86 483.460   1
  -4  -3  -7 7910.11 634.894   3
  -4   3  -8 21535.9 878.184   2
  -4   3  -8 22212.4 896.642   1
  -4  -3  -8 22365.0 1127.84   3
  -4  -3  -9 892.056 256.046   3
  -4   3  -9 622.001 181.106   2
  -4  -3 -10 13833.8 948.795   3
  -4  -3 -11 5559.34 631.239   3
   4   3  11 6222.49 639.391   4
   4   3  12 15710.5 1066.57   4
  -4  -3 -12 17907.0 1139.17   3
  -4  -3 -13 6103.20 714.721   3
   4   3  13 6016.83 685.821   4
  -4  -3 -14 24307.6 1462.64   3
   4   3  14 22971.4 1376.11   4
   4   3  15 7440.38 818.033   4
  -4  -3 -15 8606.20 891.545   3
  -4  -3 -16-108.918 247.945   3
   4   3  16 496.562 355.211   4
  -4  -3 -17 4144.48 704.965   3
   4   3  17 3315.33 598.843   4
   4   3  18 4066.26 699.826   4
   4  -4 -16 4749.91 757.301   3
   4  -4 -15 2203.76 537.134   3
   4  -4 -14 18744.3 1335.38   3
   4  -4 -13 2417.15 477.613   3
   4  -4 -12 2321.54 487.363   3
   4  -4 -11 769.194 322.442   3
   4  -4 -10 6519.11 688.041   3
   4   4  -9 511.945 273.166   1
   4  -4  -9 289.925 203.697   3
   4  -4  -8 12011.2 877.597   3
   4   4  -8 14107.0 1099.12   1
   4  -4  -7 3154.23 463.383   3
   4   4  -7 2690.25 478.888   1
   4   4  -6 2055.30 445.489   1
   4  -4  -6 1557.56 338.178   3
   4   4  -5 22.6975 254.238   1
   4  -4  -5 145.198 142.645   3
   4   4  -4 12543.2 945.358   1
   4  -4  -4 14083.7 813.615   3
   4   4  -3 1824.86 403.211   1
   4  -4  -3 2236.73 342.717   3
   4   4  -2 50337.6 1920.18   1
   4  -4  -2 55700.6 1657.34   3
  -4   4   2 57497.2 1692.83   2
  -4  -4   1 1204.69 173.438   3
   4   4  -1 1448.98 345.878   1
   4  -4  -1 1840.52 280.180   3
  -4   4   1 1536.41 268.973   2
   4   4   0 8207.01 729.183   1
   4  -4   0 10076.7 613.270   3
  -4   4   0 8201.87 558.932   2
  -4  -4   0 8518.84 479.924   3
   4   4   1 4872.27 556.690   1
  -4  -4  -1 5427.91 412.393   3
  -4  -4  -2 491.844 181.092   3
   4   4   2 111.493 219.674   1
   4   4   3 3885.06 531.031   1
  -4  -4  -3 4564.79 425.440   3
  -4   4  -4 1852.85 316.262   1
  -4  -4  -4 1884.38 307.986   3
  -4   4  -5 15385.0 849.535   1
  -4  -4  -5 14839.8 841.556   3
  -4   4  -6 65207.8 1895.98   1
  -4  -4  -6 65459.3 1970.46   3
  -4  -4  -7-88.4131 195.258   3
  -4  -4  -8 28928.8 1343.81   3
  -4  -4  -9 23471.7 1257.81   3
  -4  -4 -10-305.642 302.605   3
  -4  -4 -11 6272.24 708.411   3
  -4  -4 -12 935.002 341.256   3
  -4  -4 -13 8263.36 878.466   3
  -4  -4 -14 8290.26 901.496   3
  -4  -4 -15-246.985 381.509   3
   4  -5 -14-218.871 275.655   3
   4  -5 -13 1695.60 486.323   3
   4  -5 -12 1239.70 455.493   3
   4  -5 -11 7594.05 815.261   3
   4  -5 -10 2178.21 456.966   3
   4   5 -10 2865.92 658.514   1
   4   5  -9 20260.0 1479.03   1
   4  -5  -9 19919.5 1239.65   3
   4   5  -8 331.485 356.490   1
   4  -5  -8 99.4312 205.167   3
   4  -5  -7 6622.78 684.776   3
   4   5  -7 8609.64 949.196   1
   4   5  -6 7601.83 880.017   1
   4  -5  -6 8039.24 717.017   3
   4   5  -5 3562.66 603.794   1
   4   5  -4 1242.12 411.224   1
   4   5  -3 6120.70 749.665   1
   4   5  -2 1873.01 476.283   1
   4   5  -1 14836.3 1117.19   1
   4   5   0 3275.98 562.070   1
   4   5   1 6829.84 758.414   1
   4   5   2 9724.57 882.087   1
  -4   5  -3 268.708 221.068   1
   4   5   3 551.681 293.474   1
  -4   5  -4 1021.61 266.615   1
   4   5   4 851.725 367.960   1
   4   5   5 6485.70 737.381   1
  -4  -5  -6 1410.54 341.111   3
   4   5   6 1512.26 371.155   1
  -4  -5  -7 24052.3 1243.72   3
  -4  -5  -8-213.603 197.940   3
  -4  -5  -9 3871.29 566.670   3
  -4  -5 -10 394.574 256.923   3
  -4  -5 -11 72.1988 228.557   3
  -4  -5 -12 508.394 258.352   3
  -4  -5 -13 1475.06 437.557   3
   4   6  -9 1120.04 532.268   1
   4   6  -8 630.240 442.234   1
   4   6  -7 12794.5 1257.87   1
   4   6  -6 6347.29 940.222   1
   4   6  -5 2386.61 584.524   1
   4   6  -4 2766.70 605.988   1
   4   6  -3 7251.71 916.505   1
   4   6  -2 1131.81 429.374   1
   4   6  -1 3944.37 682.657   1
   4   6   0-262.063 375.445   1
   4   6   1-34.3002 310.429   1
  -4   6  -1 445.254 283.814   1
  -4   6  -2 180.169 268.641   1
   4   6   2 924.677 423.080   1
   4   6   3 1602.59 478.469   1
   5   0 -21 189.343 275.189   3
   5   0 -20 12236.2 1082.61   3
   5   0 -19 173.652 253.588   3
   5   0 -18 18195.6 1237.93   3
   5   0 -17-291.735 232.121   3
   5   0 -16 1957.32 414.663   3
   5   0 -15-239.532 233.433   3
   5   0 -14 18831.8 1086.26   3
   5   0 -13 137.981 193.692   3
   5   0 -12 63797.1 1985.05   3
   5   0 -11 78.4368 152.932   3
   5   0 -10 35655.1 1345.47   3
   5   0  -9-76.6205 157.848   3
   5   0  -8 8688.11 590.978   3
   5   0  -7-61.2087 166.655   3
   5   0  -6 4793.14 423.645   3
   5   0  -5 129.794 135.494   3
   5   0  -4 50304.5 1404.06   3
   5   0  -3 74.9731 147.540   3
  -5   0   2 49792.4 1362.43   2
  -5   0   1-93.8326 130.925   2
  -5   0   0 24612.6 872.654   2
  -5   0   0 25547.0 786.698   1
  -5   0  -1 33.6603 118.212   2
  -5   0  -1 247.448 122.551   1
  -5   0  -2 11522.2 415.393   1
  -5   0  -2 10058.0 550.201   2
  -5   0  -3 20.2006 132.417   2
  -5   0  -3-3.53793 79.9479   1
   5   0   3 42.1506 86.9481   1
  -5   0  -4 135288. 2741.81   2
   5   0   4 139870. 2176.92   1
  -5   0  -5-114.199 154.946   2
   5   0   5 11.3978 67.5642   1
   5   0   6 458300. 6297.06   1
   5   0   6 452957. 7347.04   4
  -5   0  -6 447624. 7217.12   2
   5   0   7 50.1906 59.7017   1
  -5   0  -7-25.1189 180.405   2
   5   0   7 332.115 237.073   4
  -5   0  -8 4912.69 482.623   2
   5   0   8 5819.92 575.178   4
   5   0   9 261.047 257.506   4
  -5   0  -9-15.3551 143.787   2
  -5   0 -10 24099.4 1177.15   2
   5   0  10 24086.2 1262.50   4
  -5   0 -11-142.035 192.390   3
   5   0  11 49.8403 266.917   4
   5   0  12 114678. 3230.72   4
  -5   0 -12 115087. 2836.61   3
  -5   0 -13 0.59237 206.967   3
   5   0  13-126.705 278.697   4
   5   0  14 24593.8 1500.82   4
  -5   0 -14 24472.0 1244.15   3
  -5   0 -15 350.093 226.310   3
   5   0  15 240.564 337.943   4
   5   0  16 2538.41 579.874   4
  -5   0 -16 3001.73 492.400   3
  -5   0 -17-207.822 237.264   3
   5   0  17 61.9811 334.972   4
  -5   0 -18 2700.95 526.779   3
   5   0  18 2910.76 669.485   4
  -5   0 -19 338.702 323.560   3
  -5   0 -20 1806.28 461.245   3
  -5   0 -21 98.8609 299.136   3
   5  -1 -20 8478.86 952.557   3
   5  -1 -19-178.481 375.091   3
   5   1 -19 551.903 315.331   3
   5   1 -18 5791.15 660.566   3
   5  -1 -18 6859.85 803.195   3
   5   1 -17 10422.2 843.977   3
   5  -1 -17 11773.3 1008.97   3
   5   1 -16 8234.61 737.367   3
   5  -1 -16 9097.69 872.067   3
   5   1 -15 38098.3 1553.67   3
   5  -1 -15 39631.6 1755.33   3
   5   1 -14 37799.9 1486.56   3
   5  -1 -14 37062.7 1646.70   3
   5   1 -13 24556.7 1140.11   3
   5  -1 -13 23820.9 1272.53   3
   5   1 -12 32490.7 1297.60   3
   5  -1 -12 33838.2 1459.26   3
   5  -1 -11 10306.2 766.985   3
   5   1 -11 10977.1 710.554   3
   5  -1 -10 2244.42 357.700   3
   5   1 -10 2154.46 313.688   3
   5  -1  -9 7253.71 610.921   3
   5   1  -9 7192.89 539.436   3
   5  -1  -8 7023.13 575.236   3
   5   1  -8 7080.54 524.020   3
   5   1  -7 18017.9 808.841   3
   5  -1  -7 18425.5 894.994   3
   5  -1  -6 16423.6 816.399   3
   5   1  -6 15346.8 728.805   3
   5   1  -5 185618. 3366.24   3
   5  -1  -5 185605. 3532.61   3
   5  -1  -4 104087. 2314.42   3
   5  -1  -3 112724. 2417.06   3
  -5  -1   3 117723. 2296.68   2
  -5  -1   2-24.0146 122.103   2
   5  -1  -2 16.4199 142.392   3
  -5  -1   1 31509.9 952.320   2
   5  -1  -1 30545.8 1021.50   3
  -5   1   1 30652.7 1056.44   2
   5   1   0 7412.20 470.783   1
  -5  -1   0 7191.83 434.658   2
  -5   1   0 8081.70 517.716   2
  -5  -1  -1 30.6418 116.725   2
  -5   1  -1 191.745 135.030   2
   5   1   1 107.311 155.523   1
   5  -1   2 603.946 148.437   4
  -5  -1  -2 536.160 161.981   2
   5   1   2 952.871 191.984   1
  -5   1  -2 719.275 196.240   2
   5   1   3 62232.7 1425.00   1
   5  -1   3 63676.4 1523.19   4
  -5   1  -3 63504.5 1606.75   2
  -5  -1  -3 61804.1 1576.47   2
  -5  -1  -4 1163.37 212.774   2
   5   1   4 1611.00 204.962   1
   5  -1   4 1262.66 238.442   4
  -5   1  -4 1431.55 246.088   2
   5   1   5 80078.2 1683.41   1
  -5  -1  -5 78670.0 1960.64   2
   5  -1   5 79629.1 1962.22   4
  -5   1  -5 75817.2 1890.13   2
  -5   1  -6 1338.42 242.183   2
   5  -1   6 1215.27 296.252   4
  -5  -1  -6 1236.14 261.640   2
  -5  -1  -7 40382.9 1416.26   2
   5  -1   7 42542.7 1475.01   4
  -5   1  -7 41082.0 1371.89   2
  -5  -1  -8 10580.9 727.645   2
   5  -1   8 11543.0 786.904   4
  -5   1  -8 11713.7 718.482   2
  -5  -1  -9 341.322 181.920   2
   5   1   9 350.039 250.945   4
   5  -1   9 416.647 241.492   4
  -5   1  -9 111.757 148.726   2
   5   1  10 9667.89 793.295   4
   5  -1  10 9725.43 799.432   4
  -5   1 -10 9675.16 709.970   2
  -5  -1 -10 9487.76 710.953   3
   5   1  11 188.391 262.469   4
  -5  -1 -11-145.447 199.151   3
  -5   1 -11 57.4210 132.752   3
   5  -1  11 234.534 252.579   4
  -5   1 -11 126.593 160.148   2
   5   1  12 6613.48 739.102   4
   5  -1  12 5573.64 710.058   4
  -5   1 -12 6442.39 545.446   3
  -5  -1 -12 7013.99 645.837   3
  -5  -1 -13 28347.2 1367.33   3
   5   1  13 26060.1 1469.31   4
   5  -1  13 26441.9 1541.62   4
  -5   1 -13 26700.1 1196.32   3
  -5  -1 -14 377.218 245.201   3
  -5   1 -14 513.158 238.806   3
   5   1  14 677.890 351.805   4
   5  -1  14 689.777 325.682   4
   5  -1  15 52106.2 2337.36   4
   5   1  15 49201.9 2192.67   4
  -5  -1 -15 54304.4 2090.78   3
  -5   1 -15 52881.5 1852.99   3
  -5   1 -16 1551.79 362.025   3
  -5  -1 -16 1398.15 408.067   3
   5   1  16 692.562 422.484   4
   5   1  17 11855.8 1141.79   4
  -5  -1 -17 11259.0 1014.69   3
  -5   1 -17 11856.1 895.544   3
   5   1  18 9224.85 1091.58   4
  -5   1 -18 9233.34 829.785   3
  -5  -1 -18 8303.31 905.191   3
  -5  -1 -19 1890.20 414.824   3
   5   1  19 1481.13 452.014   4
   5  -2 -19 672.026 398.065   3
   5  -2 -18 4250.83 693.542   3
   5  -2 -17 882.332 389.695   3
   5  -2 -16 17412.8 1254.86   3
   5  -2 -15 906.132 336.069   3
   5  -2 -14 31876.0 1608.94   3
   5  -2 -13 957.099 328.883   3
   5   2 -13 1336.30 265.236   3
   5   2 -12 12198.4 729.727   3
   5  -2 -12 11655.1 890.156   3
   5  -2 -11 177.674 192.001   3
   5   2 -11 674.536 210.957   3
   5  -2 -10 2274.52 406.420   3
   5   2 -10 2673.16 333.837   3
   5   2  -9 7412.48 523.047   3
   5  -2  -9 6967.27 623.108   3
   5  -2  -8 4440.58 491.633   3
   5  -2  -7 17781.2 924.702   3
   5  -2  -6 308797. 5403.62   3
   5  -2  -5 227.282 168.700   3
  -5  -2   5 415.351 121.364   2
   5  -2  -4 15849.5 800.163   3
  -5  -2   4 15779.5 626.420   2
   5  -2  -3 3561.86 384.518   3
  -5  -2   3 3368.17 274.138   2
  -5  -2   2 3294.80 269.098   2
   5  -2  -2 2813.78 327.066   3
  -5  -2   1 1168.01 171.426   2
   5  -2  -1 1349.80 243.496   3
  -5   2   1 894.780 222.331   2
  -5  -2   0 40634.0 1087.92   2
   5  -2   0 41248.1 1230.13   3
  -5   2   0 39974.8 1284.62   2
  -5  -2  -1 3156.25 292.165   2
  -5   2  -1 3592.23 359.665   2
   5   2   2 18863.8 853.086   1
  -5  -2  -2 19370.9 764.214   2
  -5   2  -2 18629.0 806.934   2
   5   2   3 6327.88 490.913   1
  -5   2  -3 7368.85 497.517   2
  -5  -2  -3 7920.96 496.899   2
   5   2   4 49082.5 1460.89   1
  -5  -2  -4 51230.1 1457.11   2
  -5   2  -4 51058.0 1432.17   2
  -5  -2  -5 3118.87 364.048   2
  -5   2  -5 3267.51 223.210   1
  -5   2  -5 3201.26 337.705   2
  -5  -2  -6 22590.2 1017.15   2
  -5   2  -6 22920.0 618.486   1
  -5   2  -6 21587.6 917.643   2
  -5   2  -7 5534.02 460.872   2
  -5   2  -8 11690.2 697.978   2
  -5  -2  -8 11929.9 776.257   3
  -5  -2  -9 1186.47 303.467   3
  -5   2  -9 1073.00 265.347   2
  -5  -2 -10 943.594 266.266   3
   5   2  10 843.336 307.866   4
  -5   2 -10 762.975 227.105   2
   5   2  11 4990.14 616.422   4
  -5   2 -11 5014.67 524.768   2
  -5  -2 -11 5321.72 588.761   3
  -5   2 -11 5516.07 450.962   3
  -5  -2 -12 581.017 254.731   3
  -5   2 -12 12.1679 129.544   3
   5   2  12 622.932 283.528   4
  -5  -2 -13 3590.05 550.910   3
  -5   2 -13 3408.47 392.141   3
   5   2  13 1970.37 452.643   4
   5   2  14 9738.86 929.392   4
  -5  -2 -14 9431.90 864.415   3
  -5  -2 -15 1227.08 382.176   3
   5   2  15 1318.90 429.290   4
   5   2  16 17758.0 1328.87   4
  -5  -2 -16 17642.2 1271.11   3
   5   2  17 1688.78 484.430   4
  -5  -2 -17 494.095 318.999   3
  -5  -2 -18 5353.01 769.499   3
   5   2  18 5717.15 832.614   4
   5   2  19 1597.98 571.890   4
   5  -3 -17 6661.63 863.854   3
   5  -3 -16 1835.82 465.115   3
   5  -3 -15 42001.8 2039.65   3
   5  -3 -14-43.6777 306.617   3
   5  -3 -13 6147.32 731.842   3
   5  -3 -12 24.7551 245.342   3
   5  -3 -11 439.625 290.690   3
   5  -3 -10 16713.1 1058.06   3
   5  -3  -9 1985.16 390.748   3
   5  -3  -8 135.011 196.170   3
  -5  -3   8 278.798 109.251   2
   5  -3  -7 42677.1 1598.08   3
  -5  -3   7 45483.5 1095.98   2
   5   3  -7 47066.0 1900.10   1
   5   3  -6 5973.77 634.915   1
   5  -3  -6 4521.07 485.193   3
  -5  -3   6 5327.18 292.270   2
   5  -3  -5 70608.9 2020.76   3
  -5  -3   5 71674.3 1323.89   2
   5   3  -5 71699.2 2284.40   1
  -5  -3   4 8391.77 327.434   2
   5   3  -4 8505.88 725.492   1
   5  -3  -4 8624.72 629.367   3
   5   3  -3 21260.5 1121.86   1
  -5  -3   3 24857.6 627.639   2
   5  -3  -3 25126.6 1070.31   3
   5   3  -2 37250.6 1483.52   1
  -5  -3   2 38724.0 882.778   2
   5  -3  -2 38091.8 1304.01   3
  -5   3   1 653.091 202.298   2
   5   3  -1 241.960 87.7199   2
   5  -3  -1 687.084 209.787   3
  -5  -3   1 609.843 108.039   2
  -5   3   0 93.4503 67.8226   4
  -5   3   0 22.5770 130.604   2
   5   3   0 105.997 194.712   1
   5  -3   0 113.746 164.222   3
  -5  -3   0-31.1960 89.0516   2
  -5   3  -1 1851.38 284.926   2
   5   3   1 2367.78 377.298   1
  -5  -3  -1 1938.17 225.200   2
   5   3   2 3235.31 420.492   1
  -5   3  -2 3480.34 349.168   2
   5   3   3 32210.6 1323.19   1
  -5   3  -3 35214.1 1163.40   2
  -5   3  -4 294.927 146.956   2
   5   3   4 43.5289 218.959   1
  -5   3  -5 25642.2 906.534   1
  -5  -3  -5 25330.3 1084.22   3
  -5   3  -5 25793.2 968.865   2
  -5   3  -6 5692.21 445.224   2
  -5  -3  -6 5231.79 511.449   3
  -5   3  -6 5784.78 415.762   1
  -5   3  -7 16613.0 697.475   1
  -5   3  -7 16624.8 795.473   2
  -5  -3  -7 16760.4 941.175   3
  -5   3  -8 9427.29 602.039   2
  -5  -3  -8 9792.56 747.191   3
  -5   3  -9 9176.78 624.893   2
  -5  -3  -9 9536.29 768.749   3
  -5  -3 -10 3669.08 517.162   3
  -5   3 -10 3242.88 384.890   2
  -5  -3 -11 21115.1 1251.83   3
   5   3  12 9234.99 856.239   4
  -5  -3 -12 9891.90 873.835   3
   5   3  13 14205.6 1062.35   4
  -5  -3 -13 14216.1 1090.25   3
  -5  -3 -14 104.126 294.699   3
   5   3  14 236.473 290.089   4
  -5  -3 -15 5581.98 757.339   3
   5   3  15 6273.52 807.974   4
  -5  -3 -16 1861.59 455.747   3
   5   3  16 1504.76 464.372   4
   5   3  17 6818.56 860.764   4
   5   3  18 152.326 368.436   4
   5  -4 -15 3649.88 637.148   3
   5  -4 -14 4294.16 672.009   3
   5  -4 -13 719.014 338.295   3
   5  -4 -12 17284.3 1227.80   3
   5  -4 -11 8590.19 839.968   3
   5  -4 -10 3176.69 524.814   3
   5  -4  -9 14290.1 1021.59   3
   5   4  -9 14962.4 1177.25   1
   5   4  -8 1966.44 444.868   1
   5  -4  -8 2398.87 426.257   3
   5   4  -7 3812.20 603.262   1
   5  -4  -7 3251.32 463.565   3
   5   4  -6 6939.45 770.840   1
   5  -4  -6 7339.40 658.082   3
   5  -4  -5 13450.2 873.777   3
   5   4  -5 12832.4 1017.91   1
   5   4  -4 12219.4 950.012   1
   5  -4  -4 11384.9 791.033   3
   5  -4  -3 1749.88 335.930   3
   5   4  -3 1500.71 357.319   1
   5   4  -2 9372.72 822.764   1
   5  -4  -2 12153.2 751.425   3
  -5   4   2 11331.1 749.699   2
   5   4  -1 12950.8 952.222   1
  -5   4   1 14530.7 826.794   2
   5  -4  -1 14220.1 792.676   3
  -5  -4   1 14378.9 624.450   3
   5   4   0 1570.25 348.402   1
  -5  -4   0 1680.93 236.368   3
   5  -4   0 1912.45 301.082   3
  -5   4   0 1701.83 275.374   2
   5   4   1 212.504 227.442   1
  -5  -4  -1 61.2386 128.794   3
   5   4   2 1585.58 350.318   1
  -5  -4  -2 1710.36 266.096   3
   5   4   3 10040.5 830.546   1
  -5  -4  -3 13648.9 754.696   3
   5   4   4 7438.20 723.322   1
  -5   4  -4 8439.94 634.396   1
  -5  -4  -4 7895.79 603.714   3
  -5  -4  -5 1647.83 312.318   3
  -5   4  -5 1884.17 316.375   1
   5   4   5 1297.90 373.036   1
  -5  -4  -6 45158.4 1642.89   3
  -5  -4  -7 24447.6 1212.44   3
  -5  -4  -8 13764.8 941.813   3
  -5  -4  -9 10125.5 840.001   3
  -5  -4 -10 232.555 221.302   3
  -5  -4 -11 200.310 234.592   3
   5   4  12 7031.03 731.326   4
  -5  -4 -12 7759.07 876.472   3
  -5  -4 -13 3217.65 565.560   3
   5   4  13 4305.75 635.665   4
  -5  -4 -14 7814.42 887.958   3
  -5  -4 -15 815.863 383.784   3
   5  -5 -13 7502.39 923.651   3
   5  -5 -12 3271.31 597.715   3
   5  -5 -11 6471.67 795.972   3
   5   5 -10-49.6087 351.017   1
   5  -5 -10 319.123 315.801   3
   5   5  -9 771.667 426.313   1
   5  -5  -9 429.512 276.361   3
   5   5  -8 4254.56 743.651   1
   5  -5  -8 3647.84 557.587   3
   5  -5  -7-120.164 233.149   3
   5   5  -7-216.576 366.939   1
   5  -5  -6 4776.38 589.268   3
   5   5  -6 5021.62 738.747   1
   5   5  -5 9235.24 966.345   1
   5   5  -4 1472.09 431.677   1
   5   5  -3 33003.7 1734.33   1
   5   5  -2 2150.50 501.968   1
   5   5  -1 3706.81 592.856   1
   5   5   0 4113.52 624.288   1
   5   5   1 369.857 320.460   1
   5   5   2 13717.1 1079.89   1
  -5   5  -3 10106.5 811.794   1
   5   5   3 8182.40 822.954   1
   5   5   4-181.715 338.962   1
   5   5   5 26533.1 1499.03   1
   5   5   6 7850.85 838.530   1
  -5  -5  -6 6303.38 638.096   3
  -5  -5  -7 2417.85 419.884   3
   5   5   7 1978.36 449.258   1
   5   5   8 601.661 322.705   1
  -5  -5  -8 1512.84 368.921   3
  -5  -5  -9 4491.85 604.891   3
  -5  -5 -10-218.114 293.542   3
  -5  -5 -11 414.444 245.768   3
  -5  -5 -12 4502.82 673.348   3
   5   6  -7 443.505 410.101   1
   5   6  -6 2509.02 619.074   1
   5   6  -5 2692.32 630.434   1
   5   6  -4 7414.29 970.338   1
   5   6  -3 1268.69 502.463   1
   5   6  -2 3721.91 683.517   1
   5   6  -1 1084.75 406.836   1
   5   6   0 3238.74 645.615   1
  -5   6  -1-56.5727 233.698   1
   5   6   1-34.4512 309.261   1
   5   6   2 1873.48 487.255   1
   6   0 -21-145.936 308.929   3
   6   0 -20 883.741 395.517   3
   6   0 -19 212.015 278.502   3
   6   0 -18 15228.7 1148.74   3
   6   0 -17 170.215 240.719   3
   6   0 -16 65396.7 2312.07   3
   6   0 -15-41.3571 226.666   3
   6   0 -14 87383.7 2594.27   3
   6   0 -13-37.2305 245.360   3
   6   0 -12 38613.3 1543.34   3
   6   0 -11 182.889 195.104   3
   6   0 -10 518.009 161.813   3
   6   0  -9-32.0683 182.393   3
   6   0  -8 67.8158 155.432   3
   6   0  -7-18.4609 170.400   3
   6   0  -6 211974. 3994.04   3
   6   0  -5 101.085 153.326   3
   6   0  -4 210191. 3903.89   3
   6   0  -3-74.7752 179.539   3
  -6   0   3 246.228 175.906   2
  -6   0   2 9938.46 603.610   2
  -6   0   1 39.0662 156.726   2
  -6   0   0 47201.2 1379.27   2
  -6   0  -1 7.18928 129.584   2
  -6   0  -2 616606. 8521.57   1
  -6   0  -2 583195. 9068.24   2
  -6   0  -3 1.61551 93.9568   1
  -6   0  -3 122.076 151.693   2
  -6   0  -4 484794. 7596.08   2
   6   0   5-68.1742 77.2352   1
  -6   0  -5-195.399 177.538   2
  -6   0  -6 2696.36 356.284   2
   6   0   6 2312.96 169.102   1
   6   0   7-157.493 78.7663   1
   6   0   7-24.4297 210.723   4
  -6   0  -7 47.4927 140.549   2
  -6   0  -8 846.206 239.121   2
   6   0   8 837.393 111.836   1
   6   0   8 358.786 248.513   4
   6   0   9 228.199 256.710   4
  -6   0  -9 95.2491 170.389   2
   6   0   9-60.4506 58.5069   1
   6   0  10 64.6725 255.273   4
  -6   0 -10 115.703 180.094   2
   6   0  11 297.884 275.611   4
  -6   0 -11-46.3609 188.331   2
   6   0  12 118502. 3340.17   4
  -6   0 -12 117811. 2942.16   3
   6   0  13 322.071 323.048   4
  -6   0 -13-106.378 234.239   3
   6   0  14 104670. 3307.84   4
  -6   0 -14 103859. 2871.77   3
  -6   0 -15 3.28246 251.885   3
   6   0  15 156.755 332.838   4
  -6   0 -16 11698.5 954.506   3
   6   0  16 12045.3 1169.02   4
  -6   0 -17 400.657 288.370   3
   6   0  17-670.235 541.504   4
  -6   0 -18 816.358 341.142   3
   6   0  18 1714.65 618.214   4
  -6   0 -19 405.253 299.165   3
   6   0  19 1098.46 545.925   4
  -6   0 -20 2901.26 589.803   3
   6  -1 -20 1258.79 498.218   3
   6  -1 -19 1515.62 452.813   3
   6  -1 -18 1026.85 411.228   3
   6   1 -18 1705.06 419.970   3
   6   1 -17 713.306 296.908   3
   6  -1 -17 670.677 332.075   3
   6  -1 -16 5866.68 712.640   3
   6   1 -16 6297.35 658.190   3
   6   1 -15 25909.7 1303.38   3
   6  -1 -15 25726.0 1448.48   3
   6  -1 -14 6574.69 692.148   3
   6   1 -14 6268.19 628.042   3
   6   1 -13 12798.5 866.747   3
   6  -1 -13 13381.0 985.706   3
   6   1 -12 7424.67 634.172   3
   6  -1 -12 7932.87 722.885   3
   6  -1 -11 362.143 209.038   3
   6   1 -11 749.147 240.602   3
   6  -1 -10 2202.47 363.590   3
   6   1 -10 1965.40 319.144   3
   6  -1  -9 2426.61 381.077   3
   6   1  -9 2836.40 367.713   3
   6  -1  -8 4355.73 480.328   3
   6   1  -8 4093.28 436.989   3
   6   1  -7 49814.0 1540.91   3
   6  -1  -7 50402.4 1664.31   3
   6   1  -6 40252.3 1324.35   3
   6  -1  -6 40260.9 1440.21   3
   6  -1  -5 124061. 2773.46   3
  -6  -1   4 27959.1 1031.98   2
   6  -1  -4 25062.3 1054.17   3
  -6  -1   3 2324.13 295.492   2
   6  -1  -3 1894.05 289.132   3
   6  -1  -2 7807.55 558.945   3
  -6  -1   2 7736.42 499.730   2
  -6   1   2 7938.90 573.720   2
  -6  -1   1 4680.08 382.724   2
   6   1  -1 4929.02 436.752   1
  -6   1   1 4978.74 453.334   2
   6   1   0 26198.9 970.254   1
  -6  -1   0 26828.7 950.268   2
  -6   1   0 25914.7 1026.25   2
  -6  -1  -1 12651.6 650.985   2
  -6   1  -1 14487.8 737.662   2
   6   1   1 14364.4 675.039   1
  -6  -1  -2 745.610 195.321   2
  -6   1  -2 1456.76 250.465   2
   6   1   2 715.331 177.761   1
   6  -1   3 44717.0 1288.49   4
   6   1   3 44984.1 1212.39   1
  -6  -1  -3 45217.7 1366.30   2
  -6   1  -3 43207.5 1382.62   2
   6   1   4 63016.3 1431.32   1
   6  -1   4 60304.7 1595.95   4
  -6  -1  -4 61580.7 1656.38   2
  -6   1  -4 60999.0 1654.16   2
  -6  -1  -5 24091.3 1033.81   2
   6   1   5 25379.5 843.839   1
  -6   1  -5 24564.6 1022.99   2
   6  -1   5 23743.5 1002.69   4
   6   1   6 14549.5 627.212   1
   6  -1   6 16008.9 863.626   4
  -6  -1  -6 15256.5 839.282   2
  -6   1  -6 15532.7 817.235   2
   6   1   7 20783.4 773.794   1
  -6   1  -7 21537.7 998.363   2
  -6  -1  -7 18797.7 976.050   2
   6  -1   7 20893.5 1063.47   4
  -6   1  -8 207.600 148.822   2
   6  -1   8 11.1758 194.222   4
  -6  -1  -8 315.239 175.757   2
   6  -1   9 995.305 313.741   4
   6   1   9 575.536 300.462   4
  -6  -1  -9 576.383 230.867   2
  -6   1  -9 902.005 241.431   2
  -6   1 -10 26693.6 1239.42   2
  -6  -1 -10 25612.2 1287.31   2
   6   1  10 27112.0 1370.92   4
   6  -1  10 28054.4 1396.10   4
  -6   1 -11 15802.0 989.126   2
   6   1  11 14449.2 1041.42   4
   6  -1  11 14561.6 1065.18   4
  -6  -1 -11 15041.6 947.055   3
  -6  -1 -12-97.0471 204.068   3
   6  -1  12 123.873 275.256   4
  -6   1 -12-180.380 239.625   2
   6   1  12 26.8685 259.563   4
   6  -1  13 32483.6 1723.95   4
   6   1  13 32618.8 1711.03   4
  -6  -1 -13 32840.3 1511.26   3
  -6   1 -13 34477.9 1389.46   3
   6   1  14 11205.5 1040.99   4
   6  -1  14 11892.6 1072.85   4
  -6  -1 -14 9623.31 851.662   3
  -6   1 -14 11082.2 796.136   3
  -6  -1 -15-104.106 241.208   3
  -6   1 -15 280.209 218.046   3
   6   1  15 40.6145 291.190   4
   6  -1  15-182.977 316.037   4
   6  -1  16 16796.2 1387.12   4
   6   1  16 16629.3 1362.10   4
  -6  -1 -16 17906.5 1238.21   3
  -6   1 -16 16260.4 1064.40   3
   6   1  17 2736.76 613.618   4
  -6   1 -17 2758.09 467.034   3
  -6  -1 -17 1895.11 447.077   3
  -6   1 -18 1904.73 405.001   3
  -6  -1 -18 1619.27 451.926   3
   6   1  18 2317.75 659.690   4
  -6  -1 -19 1585.52 407.779   3
   6   1  19 1847.78 588.363   4
   6  -2 -19 1432.44 547.983   3
   6  -2 -18 4621.40 750.071   3
   6  -2 -17 909.526 373.557   3
   6  -2 -16 46655.9 2140.32   3
   6  -2 -15 943.166 347.859   3
   6  -2 -14 627.006 309.365   3
   6  -2 -13 527.247 298.878   3
   6   2 -13 294.517 206.892   3
   6   2 -12 10944.2 735.192   3
   6  -2 -12 10085.7 855.928   3
   6  -2 -11 4405.69 555.243   3
   6   2 -11 5281.86 506.964   3
   6   2 -10 17001.8 874.071   3
   6  -2 -10 15718.5 1019.79   3
   6  -2  -9 1326.40 296.554   3
   6  -2  -8 7842.67 667.671   3
   6  -2  -7 3644.81 456.262   3
  -6  -2   6 86147.1 1994.46   2
   6  -2  -6 84227.9 2297.01   3
   6  -2  -5 11175.5 741.768   3
  -6  -2   5 12761.7 639.610   2
   6  -2  -4 49854.6 1606.25   3
  -6  -2   4 49832.1 1334.69   2
  -6  -2   3 2273.24 257.956   2
   6  -2  -3 2381.11 334.029   3
  -6   2   2 5481.86 524.062   2
   6  -2  -2 5969.03 506.521   3
  -6  -2   2 6566.46 425.268   2
  -6  -2   1 10046.3 528.992   2
   6  -2  -1 9029.98 613.929   3
  -6   2   1 9923.73 654.287   2
   6  -2   0 23079.7 667.449   4
  -6  -2   0 22641.0 839.467   2
  -6   2   0 22000.5 995.969   2
  -6  -2  -1-35.3630 110.006   2
   6   2   1 14.9463 153.542   1
   6  -2   1 171.380 101.203   4
  -6   2  -1 313.559 189.860   2
   6   2   2 3747.10 409.066   1
  -6  -2  -2 3615.46 347.195   2
   6  -2   2 3281.80 304.240   4
  -6   2  -2 3931.48 398.507   2
   6   2   3 11459.9 678.907   1
  -6   2  -3 10440.3 646.895   2
   6  -2   3 11376.2 598.650   4
  -6  -2  -3 11183.4 639.009   2
   6   2   4 53377.5 1574.77   1
   6  -2   4 59877.0 1606.80   4
  -6   2  -4 57394.2 1636.72   2
  -6  -2  -4 55991.9 1626.48   2
  -6  -2  -5 6263.46 520.586   2
   6   2   5 6882.83 531.218   1
   6  -2   5 6941.64 546.959   4
  -6   2  -5 7265.81 540.762   2
   6   2   6 48166.6 1487.03   1
  -6   2  -6 48565.9 1527.20   2
   6  -2   6 50625.9 1636.02   4
  -6   2  -6 48720.1 939.772   1
  -6  -2  -6 48346.8 1609.29   2
  -6  -2  -7 16415.9 931.717   2
   6  -2   7 17517.7 980.975   4
  -6   2  -7 15391.9 834.018   2
  -6   2  -8 5992.92 530.012   2
  -6  -2  -8 5208.85 553.919   2
   6  -2   8 5528.94 587.288   4
   6  -2   9 1481.14 395.394   4
  -6   2  -9 1802.75 330.549   2
  -6   2 -10 8184.90 663.380   2
  -6  -2 -10 8018.63 703.328   3
  -6  -2 -11 2529.56 447.430   3
   6   2  11 1614.74 399.937   4
  -6   2 -11 2029.18 367.573   2
  -6  -2 -12 130.992 200.198   3
  -6   2 -12 105.206 149.423   3
   6   2  12-403.608 354.104   4
  -6   2 -12 25.4994 172.241   2
  -6  -2 -13 4528.31 600.731   3
   6   2  13 4234.32 634.485   4
  -6   2 -13 4762.51 470.253   3
   6   2  14 47859.0 2130.03   4
  -6  -2 -14 49968.2 2097.74   3
  -6  -2 -15 773.377 339.693   3
   6   2  15 476.080 376.725   4
   6   2  16 13499.0 1187.57   4
  -6  -2 -16 12714.8 1092.34   3
  -6  -2 -17 763.891 404.680   3
   6   2  17 1621.33 492.917   4
  -6  -2 -18 3674.58 650.348   3
   6   2  18 2563.37 639.114   4
   6   2  19 331.899 407.618   4
   6  -3 -17 20073.0 1495.74   3
   6  -3 -16 434.097 386.099   3
   6  -3 -15 7149.23 877.922   3
   6  -3 -14 1297.19 339.438   3
   6  -3 -13 3289.40 564.411   3
   6  -3 -12 15224.1 1118.17   3
   6  -3 -11 22871.6 1327.40   3
   6  -3 -10 4203.81 565.344   3
   6  -3  -9 22796.0 1241.17   3
   6  -3  -8 30277.9 1396.11   3
   6  -3  -7 35749.4 1495.57   3
  -6  -3   7 39746.3 1092.18   2
   6   3  -7 37111.9 1742.45   1
   6  -3  -6 322.794 195.216   3
  -6  -3   6 296.757 105.569   2
   6   3  -6 119.709 242.265   1
  -6  -3   5 35635.9 940.972   2
   6  -3  -5 33269.1 1384.14   3
   6   3  -5 32782.6 1537.18   1
   6   3  -4 4211.16 539.116   1
  -6  -3   4 4357.79 288.960   2
   6  -3  -4 4366.81 497.795   3
   6  -3  -3 10033.9 705.447   3
   6   3  -3 9365.41 780.144   1
  -6  -3   3 10286.7 454.944   2
  -6  -3   2 10223.3 467.795   2
  -6   3   2 10311.3 730.875   2
   6   3  -2 8825.69 733.703   1
   6  -3  -2 9617.48 677.695   3
  -6  -3   1 28009.6 864.718   2
   6   3  -1 24791.2 1221.50   1
   6  -3  -1 30330.8 1192.83   3
  -6   3   1 28131.9 1189.89   2
   6   3   0 22009.1 1130.50   1
  -6  -3   0 25295.1 847.892   2
  -6   3   0 25768.9 1122.34   2
   6   3   1 2730.68 422.425   1
  -6  -3  -1 2823.20 295.214   2
  -6   3  -1 2390.57 325.872   2
   6   3   2 9928.02 728.737   1
  -6  -3  -2 9169.75 553.256   2
  -6   3  -2 10019.9 645.459   2
   6   3   3 11565.8 796.832   1
  -6  -3  -3 13243.4 704.665   2
  -6   3  -3 13695.2 747.498   2
  -6   3  -4 18715.9 874.458   2
   6   3   4 17560.2 978.217   1
   6   3   5 58107.0 1899.83   1
  -6   3  -5 61247.1 1727.80   2
  -6   3  -5 63227.7 1518.18   1
   6   3   6 18586.8 1013.03   1
  -6   3  -6 20854.5 763.437   1
  -6   3  -6 19235.3 907.349   2
  -6   3  -7 58393.1 1717.58   2
  -6  -3  -7 59672.2 1925.47   3
  -6   3  -8 10.0113 172.967   2
  -6  -3  -8 319.476 239.621   3
  -6   3  -9 12179.0 755.960   2
  -6  -3  -9 10943.7 843.294   3
  -6  -3 -10 11611.6 913.645   3
  -6   3 -10 11882.5 776.186   2
  -6  -3 -11 1022.79 340.097   3
  -6   3 -11 664.550 214.754   2
  -6  -3 -12-590.335 324.833   3
   6   3  12-281.640 306.288   4
   6   3  13 19699.9 1301.05   4
  -6  -3 -13 23946.8 1425.24   3
  -6  -3 -14 660.051 351.052   3
   6   3  14 1415.99 459.605   4
   6   3  15 19611.1 1382.49   4
  -6  -3 -15 20351.7 1424.24   3
  -6  -3 -16 506.639 365.638   3
   6   3  16-422.982 342.290   4
   6   3  17 1536.01 524.407   4
   6   3  18 1246.50 534.020   4
   6  -4 -15 677.969 327.979   3
   6  -4 -14 30851.4 1806.73   3
   6  -4 -13 4159.25 640.806   3
   6  -4 -12 4730.55 664.881   3
   6  -4 -11 16106.8 1176.04   3
   6  -4 -10-176.465 270.134   3
   6  -4  -9 1801.55 352.456   3
   6  -4  -8 4264.18 573.492   3
   6   4  -8 4595.30 689.037   1
   6  -4  -7 6700.57 683.191   3
   6   4  -7 6340.66 780.448   1
   6  -4  -6 21268.9 1200.55   3
   6   4  -6 21453.2 1374.97   1
   6   4  -5-55.3581 276.881   1
   6  -4  -5-229.095 231.740   3
   6   4  -4 20009.8 1276.43   1
   6  -4  -4 18721.1 1050.80   3
   6   4  -3 14549.7 1068.76   1
   6  -4  -3 15555.6 945.977   3
  -6   4   3 15446.2 966.416   2
   6   4  -2 175.063 282.549   1
  -6   4   2 729.161 250.767   2
   6  -4  -2 318.173 200.065   3
   6   4  -1 216.199 218.539   1
  -6   4   1 313.462 225.077   2
   6  -4  -1 664.759 227.414   3
  -6   4   0 1153.68 267.573   2
   6   4   0 1246.33 360.196   1
   6   4   1 18231.9 1138.64   1
  -6   4  -1 20897.1 975.438   2
  -6  -4  -1 19461.6 869.746   3
   6   4   2 39280.7 1688.36   1
  -6  -4  -2 42106.6 1383.98   3
   6   4   3-129.752 261.052   1
  -6  -4  -3 183.078 188.981   3
   6   4   4 18225.3 1134.36   1
  -6  -4  -4 21540.4 1034.39   3
   6   4   5 14820.4 1022.85   1
  -6  -4  -5 16744.0 941.229   3
  -6  -4  -6 2252.44 384.918   3
   6   4   6 1768.14 423.502   1
  -6  -4  -7 1129.59 291.906   3
   6   4   7 1301.39 356.045   1
   6   4   8-557.246 335.924   1
  -6  -4  -8 213.095 230.001   3
  -6  -4  -9 10315.1 872.510   3
  -6  -4 -10 2261.74 448.620   3
  -6  -4 -11 452.100 297.783   3
  -6  -4 -12 24597.9 1481.05   3
  -6  -4 -13 570.691 346.270   3
   6   4  13-10.4569 379.317   4
  -6  -4 -14 5121.65 744.472   3
   6   4  14 3811.17 620.319   4
   6  -5 -13 5097.49 775.295   3
   6  -5 -12-218.389 320.480   3
   6  -5 -11-509.790 398.804   3
   6  -5 -10 3336.95 574.888   3
   6  -5  -9 717.164 358.818   3
   6   5  -9 423.019 390.575   1
   6  -5  -8-77.1614 259.804   3
   6   5  -8-144.416 367.955   1
   6   5  -7 7489.59 942.932   1
   6  -5  -7 6850.24 751.013   3
   6   5  -6 1260.44 457.279   1
   6   5  -5 24457.6 1592.05   1
   6   5  -4 218.818 304.311   1
   6   5  -3 3938.23 604.196   1
   6   5  -2-262.714 291.817   1
   6   5  -1 332.331 279.431   1
   6   5   0 543.080 267.315   1
   6   5   1 5218.82 698.845   1
   6   5   2 1440.41 407.034   1
   6   5   3 20723.4 1354.65   1
   6   5   4 13368.0 1066.07   1
   6   5   5 3245.04 585.877   1
  -6  -5  -6 2217.50 436.139   3
   6   5   6 1692.49 452.248   1
  -6  -5  -7 1359.52 398.349   3
   6   5   7 733.502 357.052   1
  -6  -5  -8 835.019 308.957   3
   6   5   8 1078.11 378.745   1
  -6  -5  -9 46.1483 255.933   3
   6   5   9-262.424 303.359   1
  -6  -5 -10 2970.06 545.771   3
   6   5  10 3112.41 593.640   1
   6   5  11 8991.06 983.171   1
  -6  -5 -11 8830.94 904.680   3
  -6  -5 -12 964.549 344.795   3
   7   0 -21 6.30278 339.144   3
   7   0 -20 813.402 349.347   3
   7   0 -19-401.223 347.333   3
   7   0 -18 26550.8 1558.70   3
   7   0 -17-4.44827 280.390   3
   7   0 -16 92809.4 2908.21   3
   7   0 -15-58.0150 274.494   3
   7   0 -14 37572.2 1668.24   3
   7   0 -13-69.9861 244.096   3
   7   0 -12 36318.0 1567.33   3
   7   0 -11 112.143 192.577   3
   7   0 -10 1343.77 332.368   3
   7   0  -9-213.550 202.948   3
   7   0  -8 347269. 6137.89   3
   7   0  -7 250.092 203.939   3
   7   0  -6 210095. 4135.14   3
   7   0  -5-286.115 224.612   3
   7   0  -4 9917.71 667.892   3
  -7   0   3-19.2826 150.431   2
  -7   0   2 1007.95 241.476   2
  -7   0   1 203.604 172.278   2
  -7   0   0 60401.8 1710.19   2
  -7   0  -1-4.53520 156.202   2
  -7   0  -2 93212.8 2266.82   2
  -7   0  -3 88.1102 149.660   2
  -7   0  -4 4235.50 435.137   2
  -7   0  -5-17.5563 150.367   2
  -7   0  -6 1026.43 267.942   2
   7   0   6 600.494 113.892   1
  -7   0  -7-22.7249 145.989   2
   7   0   7 23.7093 57.4746   1
   7   0   7 94.2582 222.093   4
   7   0   8 30648.2 1384.32   4
  -7   0  -8 31104.8 1333.64   2
   7   0   8 28272.2 685.384   1
   7   0   9 62.0508 242.032   4
  -7   0  -9 122.772 193.502   2
   7   0   9 34.6663 54.7993   1
   7   0  10 54540.4 2041.24   4
  -7   0 -10 50788.2 1870.53   2
   7   0  11-86.2094 293.235   4
  -7   0 -11-162.975 254.673   2
  -7   0 -12 123885. 3363.27   2
   7   0  12 129194. 3591.68   4
  -7   0 -13-230.701 258.145   3
   7   0  13 44.2779 314.937   4
   7   0  14 19483.0 1377.49   4
  -7   0 -14 21995.7 1223.66   3
  -7   0 -15 101.713 229.139   3
   7   0  15 201.853 336.954   4
  -7   0 -16 557.806 239.759   3
   7   0  16 643.051 365.805   4
  -7   0 -17 14.6667 300.202   3
   7   0  17-360.444 488.951   4
  -7   0 -18 5073.47 690.990   3
   7   0  18 3617.34 751.722   4
  -7   0 -19 127.111 294.449   3
  -7   0 -20 932.596 423.887   3
   7  -1 -20 414.002 381.695   3
   7  -1 -19 3.34364 278.466   3
   7  -1 -18 850.671 397.763   3
   7   1 -18 1318.56 388.230   3
   7  -1 -17 17402.4 1270.99   3
   7   1 -17 17062.7 1162.05   3
   7  -1 -16 5529.68 718.675   3
   7   1 -16 5958.27 683.465   3
   7   1 -15 28923.0 1444.89   3
   7  -1 -15 29652.6 1581.79   3
   7   1 -14 7412.02 706.741   3
   7  -1 -14 7880.82 804.709   3
   7  -1 -13 2691.09 470.624   3
   7   1 -13 2451.03 414.871   3
   7  -1 -12 3015.52 485.319   3
   7   1 -12 3417.54 458.914   3
   7  -1 -11 405.831 230.378   3
   7   1 -11 154.625 187.674   3
   7   1 -10 16344.3 951.959   3
   7  -1 -10 17586.5 1053.70   3
   7   1  -9 11596.7 773.863   3
   7  -1  -9 12124.3 859.280   3
   7  -1  -8 14352.5 915.884   3
   7   1  -8 13830.8 839.854   3
   7   1  -7 27659.9 1175.29   3
   7  -1  -7 29132.5 1288.46   3
   7  -1  -6 15744.3 900.034   3
   7  -1  -5 101660. 2581.57   3
  -7  -1   5 105624. 2463.55   2
  -7  -1   4 2617.35 334.591   2
   7  -1  -4 2827.52 382.780   3
  -7   1   3 564.176 237.996   2
   7  -1  -3 561.911 218.738   3
  -7  -1   3 388.101 167.213   2
  -7  -1   2 1789.00 278.423   2
  -7   1   2 1350.14 278.775   2
   7   1  -1 1629.50 273.619   1
  -7  -1   1 1311.40 251.035   2
  -7   1   1 1440.10 265.094   2
  -7  -1   0 7778.85 539.041   2
   7   1   0 7917.12 561.267   1
  -7   1   0 7426.38 574.507   2
   7   1   1 59926.0 1607.52   1
  -7   1  -1 60231.9 1752.42   2
  -7  -1  -1 60488.6 1666.44   2
   7   1   2 44027.3 1298.19   1
  -7  -1  -2 42946.1 1379.43   2
  -7   1  -2 40909.1 1403.82   2
   7   1   3 196277. 3501.38   1
   7  -1   3 198175. 3637.32   4
  -7  -1  -3 198312. 3793.01   2
  -7   1  -3 197025. 3857.80   2
   7   1   4 74309.5 1721.75   1
   7  -1   4 70952.5 1893.46   4
  -7  -1  -4 72611.7 1980.83   2
  -7   1  -4 74625.3 2014.68   2
  -7   1  -4 76459.1 1321.37   1
   7   1   5 8567.22 491.265   1
  -7  -1  -5 7341.25 581.687   2
   7  -1   5 7061.35 564.245   4
  -7   1  -5 6959.87 564.028   2
   7   1   6 31370.1 988.800   1
  -7   1  -6 30943.3 1253.82   2
   7  -1   6 31625.7 1278.01   4
  -7  -1  -6 30898.4 1270.40   2
  -7  -1  -7 193.927 181.995   2
  -7   1  -7 424.805 201.408   2
   7   1   7 198.022 132.072   1
   7  -1   7 94.7512 230.013   4
   7   1   8 13189.7 617.735   1
   7  -1   8 13289.9 905.024   4
  -7  -1  -8 13142.3 867.764   2
  -7   1  -8 14590.6 879.514   2
   7   1   9 20201.4 786.007   1
  -7  -1  -9 18444.9 1073.89   2
   7  -1   9 19539.9 1149.86   4
  -7   1  -9 18892.7 1045.86   2
   7   1  10 31956.2 1038.93   1
   7  -1  10 33963.8 1570.06   4
  -7   1 -10 32747.1 1426.52   2
  -7  -1 -10 33751.1 1525.60   2
   7   1  10 30795.0 1521.16   4
   7   1  11 633.951 364.327   4
   7  -1  11 504.131 327.536   4
  -7  -1 -11 837.710 300.827   2
  -7   1 -11 944.016 293.476   2
  -7   1 -12 12260.4 926.567   2
   7  -1  12 12277.0 1039.95   4
   7   1  12 11477.7 1002.96   4
  -7  -1 -12 11914.6 895.668   3
   7   1  13 17633.0 1288.58   4
  -7   1 -13 18138.3 1156.99   2
   7  -1  13 16820.1 1257.15   4
  -7  -1 -13 17804.3 1145.06   3
  -7   1 -13 18298.3 1044.84   3
   7  -1  14-117.845 432.113   4
  -7  -1 -14 119.009 214.882   3
  -7   1 -14 483.587 227.344   3
   7   1  14 341.998 355.974   4
   7  -1  15 18051.5 1394.01   4
   7   1  15 18364.7 1376.59   4
  -7  -1 -15 16960.5 1180.33   3
  -7   1 -15 17479.5 1077.59   3
  -7  -1 -16 2603.86 501.215   3
  -7   1 -16 2950.17 477.813   3
   7  -1  16 3051.51 678.290   4
   7   1  16 2943.44 599.701   4
  -7  -1 -17 569.423 294.985   3
  -7   1 -17 470.167 248.932   3
   7  -1  17 414.730 373.020   4
   7   1  17 709.525 458.784   4
  -7   1 -18-214.292 240.424   3
  -7  -1 -18 270.199 233.666   3
   7   1  18-158.180 439.487   4
   7  -2 -18 5079.05 761.448   3
   7  -2 -17 6916.67 875.495   3
   7  -2 -16 1908.51 461.816   3
   7  -2 -15 1294.47 399.865   3
   7  -2 -14 1631.91 418.772   3
   7   2 -13 7988.57 673.076   3
   7  -2 -13 7012.23 764.709   3
   7  -2 -12 708.641 295.955   3
   7   2 -12 534.173 235.179   3
   7  -2 -11 133.370 208.915   3
   7   2 -11-69.7345 163.562   3
   7  -2 -10 20043.7 1180.31   3
   7  -2  -9 1455.89 326.214   3
   7  -2  -8 1284.24 309.178   3
   7  -2  -7 3606.64 204.439   4
  -7  -2   7 3290.27 387.806   2
   7  -2  -7 3448.01 469.966   3
   7  -2  -6 19193.4 443.051   4
   7  -2  -6 24078.5 1175.47   3
  -7  -2   6 22934.5 957.466   2
   7  -2  -5 579.685 215.614   3
  -7  -2   5 481.652 155.238   2
   7  -2  -4 53987.1 1772.10   3
  -7  -2   4 54708.3 1516.27   2
  -7   2   3 1390.63 290.419   2
  -7  -2   3 1261.69 222.178   2
   7  -2  -3 1499.81 298.319   3
   7  -2  -2 6467.98 562.681   3
  -7  -2   2 6404.61 464.928   2
   7  -2  -2 6284.93 254.095   4
  -7   2   2 6163.00 571.549   2
   7  -2  -1 8395.22 353.520   4
   7   2  -1 7864.12 639.578   1
  -7  -2   1 8369.10 531.365   2
  -7   2   1 7875.07 632.015   2
   7  -2   0 7162.32 373.218   4
  -7  -2   0 6491.61 473.377   2
   7   2   0 6584.98 570.529   1
  -7   2   0 7908.78 622.294   2
  -7  -2  -1 142.493 113.808   2
   7  -2   1 245.471 121.149   4
  -7   2  -1 197.981 174.327   2
   7   2   1 381.716 216.833   1
   7   2   2 15615.2 833.673   1
   7  -2   2 16685.3 703.052   4
  -7   2  -2 15109.2 836.692   2
  -7  -2  -2 15171.8 770.751   2
   7   2   3 3370.49 398.044   1
  -7   2  -3 3506.05 396.202   2
   7  -2   3 3873.52 381.407   4
  -7  -2  -3 3922.39 407.300   2
  -7   2  -4 175210. 3608.24   2
   7   2   4 175626. 3533.58   1
  -7  -2  -4 180455. 3608.35   2
   7  -2   4 186013. 3505.30   4
   7   2   5 1759.89 305.539   1
  -7   2  -5 1361.31 267.211   2
   7  -2   5 1741.82 318.457   4
  -7  -2  -5 1569.43 292.648   2
   7  -2   6 22916.1 1081.22   4
  -7   2  -6 24110.4 1078.69   2
   7   2   6 22830.7 983.257   1
  -7  -2  -6 24339.0 1113.71   2
   7   2   7 9618.56 640.806   1
   7  -2   7 10129.4 754.856   4
  -7  -2  -7 9671.10 738.415   2
  -7   2  -7 9431.06 684.003   2
   7   2   8 11640.1 728.176   1
  -7  -2  -8 12674.7 890.210   2
   7  -2   8 12785.3 894.902   4
  -7   2  -8 12940.1 827.124   2
   7   2   9-12.1925 146.462   1
  -7   2  -9 167.710 165.723   2
  -7  -2  -9 156.031 192.152   2
   7  -2   9-183.860 254.147   4
   7  -2  10 392.071 277.007   4
  -7   2 -10 259.057 202.969   2
  -7  -2 -11 429.084 258.942   3
   7  -2  11 57.7491 267.136   4
   7   2  11 153.178 279.316   4
  -7   2 -11 383.174 206.391   2
  -7   2 -12 21234.9 1199.02   2
   7   2  12 19910.8 1299.64   4
  -7  -2 -12 22170.1 1285.62   3
  -7  -2 -13 509.149 306.144   3
  -7   2 -13 200.184 143.705   3
  -7   2 -13 200.911 210.137   2
   7   2  13 339.363 357.367   4
   7   2  14 32181.4 1776.89   4
  -7  -2 -14 32584.5 1696.21   3
  -7  -2 -15 4649.76 675.456   3
   7   2  15 4595.08 699.890   4
  -7  -2 -16-9.63363 285.599   3
   7   2  16-277.309 378.834   4
  -7  -2 -17-1.07482 262.200   3
   7   2  17 1055.86 472.159   4
   7   2  18 4582.45 789.340   4
   7  -3 -17 9099.72 1061.13   3
   7  -3 -16 1153.91 434.780   3
   7  -3 -15 14875.9 1239.83   3
   7  -3 -14 9505.60 959.299   3
   7  -3 -13 4975.17 691.039   3
   7  -3 -12 9191.41 894.702   3
   7  -3 -11 19613.3 1261.75   3
   7  -3 -10 16355.8 1121.13   3
   7  -3  -9 32269.9 1558.82   3
   7  -3  -8 46561.8 1850.59   3
   7  -3  -7 7351.40 712.640   3
  -7  -3   7 7780.46 493.764   2
   7  -3  -6 15159.8 984.294   3
  -7  -3   6 16556.5 698.628   2
   7   3  -6 16347.0 1146.06   1
   7   3  -5 37153.6 1706.82   1
  -7  -3   5 39521.4 1125.62   2
   7  -3  -5 38141.7 1551.63   3
  -7  -3   4 12747.0 579.793   2
   7  -3  -4 10888.3 793.760   3
   7   3  -4 10928.7 892.286   1
   7  -3  -3 19875.7 1050.29   3
  -7  -3   3 18855.5 728.045   2
   7   3  -3 19975.6 1182.32   1
  -7   3   3 18852.5 1059.74   2
  -7  -3   2 1073.30 184.789   2
   7   3  -2 716.561 215.973   1
  -7   3   2 861.230 268.898   2
   7  -3  -2 1020.39 303.910   3
  -7  -3   1 1378.62 206.774   2
   7  -3  -1 1441.35 280.683   3
  -7   3   1 1311.67 302.051   2
   7   3  -1 1195.37 282.961   1
   7   3   0 29233.8 1373.62   1
  -7  -3   0 32584.1 1068.55   2
  -7   3   0 32481.1 1330.77   2
  -7  -3  -1 5344.35 429.202   2
  -7   3  -1 5820.81 551.657   2
   7   3   1 5538.58 580.771   1
   7   3   2 127.889 217.350   1
  -7   3  -2 341.638 220.702   2
  -7  -3  -2 8.68658 110.063   2
   7   3   3 48341.1 1748.68   1
  -7  -3  -3 52574.9 1583.58   2
  -7   3  -3 54209.2 1691.74   2
   7   3   4 24691.5 1193.07   1
  -7  -3  -4 27055.7 1128.68   2
  -7   3  -4 24055.7 1086.86   2
   7   3   5 73456.1 2218.15   1
  -7  -3  -5 79003.1 2175.12   2
  -7   3  -5 79718.7 2135.27   2
   7   3   6 208.314 212.913   1
  -7   3  -6 368.687 165.372   2
   7   3   7 11946.7 835.226   1
  -7   3  -7 12864.9 791.440   2
  -7   3  -8 279.621 181.522   2
  -7  -3  -8 310.797 192.576   3
   7   3   8-259.570 260.952   1
   7   3   9 358.619 252.152   1
  -7  -3  -9 778.112 283.075   3
  -7   3  -9 460.872 209.939   2
  -7  -3 -10 469.286 281.817   3
  -7   3 -10 525.395 240.810   2
  -7  -3 -11 5991.09 677.913   3
  -7   3 -11 5823.56 592.958   2
  -7  -3 -12 337.656 272.326   3
   7   3  12 741.547 389.373   4
   7   3  13 45561.0 2065.11   4
  -7  -3 -13 45790.2 2079.19   3
  -7  -3 -14 67.0018 297.098   3
   7   3  14-222.346 301.422   4
   7   3  15 7544.89 922.827   4
  -7  -3 -15 7723.68 914.652   3
  -7  -3 -16 944.749 381.112   3
   7   3  16 626.579 328.066   4
   7   3  17-111.609 462.252   4
   7  -4 -15 497.399 348.827   3
   7  -4 -14 7611.76 896.932   3
   7  -4 -13 3319.53 591.772   3
   7  -4 -12 418.210 351.098   3
   7  -4 -11-22.2719 257.141   3
   7  -4 -10 27.8211 249.831   3
   7  -4  -9 27359.6 1504.83   3
   7  -4  -8 36629.1 1723.32   3
   7   4  -8 33739.9 1869.00   1
   7   4  -7 101.608 356.488   1
   7  -4  -7-123.049 269.602   3
   7  -4  -6 42014.2 1763.63   3
   7   4  -6 41512.9 1994.09   1
   7   4  -5 14770.9 1156.18   1
   7  -4  -5 13206.9 944.119   3
   7   4  -4 1240.20 408.444   1
   7  -4  -4 790.024 263.515   3
  -7   4   4 1207.96 316.176   2
   7   4  -3 347.120 317.936   1
  -7   4   3 514.921 219.171   2
   7  -4  -3 249.611 204.010   3
   7   4  -2 266.069 290.312   1
   7  -4  -2 661.712 237.452   3
  -7   4   2 871.530 253.901   2
   7   4  -1 6916.49 746.669   1
  -7   4   1 8542.56 720.059   2
   7   4   0 2432.22 477.976   1
  -7   4   0 2657.61 392.746   2
   7   4   1-62.6757 237.030   1
  -7   4  -1 39.4647 156.023   2
   7   4   2 35819.5 1661.06   1
   7   4   3 6319.40 709.826   1
  -7  -4  -3 7548.80 612.810   3
   7   4   4 4401.44 598.603   1
  -7  -4  -4 5033.40 520.022   3
   7   4   5 949.168 346.970   1
  -7  -4  -5 429.112 247.282   3
   7   4   6 2626.95 463.363   1
  -7  -4  -6 2057.84 372.813   3
  -7  -4  -7 3947.69 513.656   3
   7   4   7 3565.63 552.091   1
   7   4   8 10109.9 869.614   1
  -7  -4  -8 12496.7 936.511   3
   7   4   9 10470.5 899.929   1
  -7  -4  -9 12689.9 992.417   3
   7   4  10 17451.7 1183.29   1
  -7  -4 -10 20543.4 1318.94   3
   7   4  11 471.828 310.500   1
  -7  -4 -11 174.370 271.952   3
   7   4  12 8140.25 829.259   1
  -7  -4 -12 8346.15 906.545   3
  -7  -4 -13 3424.37 612.028   3
   7   4  13 1985.09 443.252   4
  -7  -4 -14 2213.72 558.049   3
   7   4  14 2311.99 479.761   4
   7  -5 -13 635.963 413.327   3
   7  -5 -12-176.326 417.753   3
   7  -5 -11 4381.33 678.570   3
   7  -5 -10 1521.06 435.769   3
   7   5  -9 1089.52 470.919   1
   7  -5  -9 817.135 367.028   3
   7   5  -8 320.780 364.821   1
   7  -5  -8-168.826 307.492   3
   7  -5  -7 17540.5 1202.86   3
   7   5  -7 19049.3 1509.35   1
   7   5  -6-712.398 467.248   1
   7   5  -5 6725.00 877.904   1
   7   5  -4 1409.57 479.263   1
   7   5  -3 708.934 456.624   1
   7   5  -2 1469.39 424.133   1
   7   5  -1 479.989 338.504   1
   7   5   0 1320.66 441.430   1
   7   5   1 17368.8 1293.81   1
   7   5   2 2501.97 555.581   1
   7   5   3 10790.0 1015.24   1
   7   5   4 534.284 348.997   1
   7   5   5-348.444 357.954   1
   7   5   6 6759.06 791.734   1
   7   5   7 390.111 294.237   1
  -7  -5  -7 1107.10 310.435   3
   7   5   8 1541.20 393.970   1
  -7  -5  -8 1578.14 398.845   3
   7   5   9 2135.36 500.223   1
  -7  -5  -9 2048.46 447.776   3
  -7  -5 -10 3411.86 584.854   3
   7   5  10 2690.98 531.476   1
  -7  -5 -11 1941.39 506.134   3
   7   5  11 1333.11 515.187   1
   8   0 -21-90.9428 356.875   3
   8   0 -20 5209.96 761.318   3
   8   0 -19 304.688 274.949   3
   8   0 -18 41954.6 2060.21   3
   8   0 -17-420.596 305.972   3
   8   0 -16 28781.1 1587.47   3
   8   0 -15 176.753 292.972   3
   8   0 -14 297.602 309.853   3
   8   0 -13-33.7221 226.704   3
   8   0 -12 689.848 323.265   3
   8   0 -11 238.062 207.992   3
   8   0 -10 30241.2 1412.66   3
   8   0  -9-68.3734 199.969   3
   8   0  -8 173553. 3847.17   3
   8   0  -7-152.879 240.271   3
   8   0  -6 37615.4 1490.57   3
   8   0  -5 33.0859 177.742   3
  -8   0   4 3415.18 435.213   2
  -8   0   3 197.495 169.360   2
  -8   0   2 14005.5 825.529   2
  -8   0   1 136.120 155.574   2
  -8   0   0 3949.38 433.343   2
  -8   0  -1-119.280 157.787   2
  -8   0  -2 5609.36 518.606   2
  -8   0  -3 10.0267 150.381   2
  -8   0  -4 74393.1 2091.72   2
  -8   0  -5-79.3329 172.442   2
  -8   0  -6 14402.0 867.412   2
  -8   0  -7 8.48922 178.549   2
   8   0   7 10.3092 211.924   4
   8   0   8 31018.5 1447.43   4
  -8   0  -8 32161.8 1421.24   2
  -8   0  -9-84.7561 169.777   2
   8   0   9-276.225 275.688   4
   8   0  10 1516.88 382.497   4
  -8   0 -10 2082.76 408.329   2
   8   0  11 405.405 361.248   4
  -8   0 -11 100.063 196.780   2
   8   0  12 3601.24 636.162   4
  -8   0 -12 1661.41 380.337   2
   8   0  13-274.139 323.098   4
  -8   0 -13 365.017 290.531   2
   8   0  14 117922. 3741.58   4
  -8   0 -14 121222. 3289.28   3
  -8   0 -15 103.788 228.781   3
   8   0  15 482.358 361.707   4
   8   0  16 6839.64 943.033   4
  -8   0 -16 7069.43 785.431   3
  -8   0 -17-139.651 283.261   3
   8   0  17 782.154 439.743   4
  -8   0 -18 5015.89 705.069   3
   8   0  18 5057.21 869.532   4
  -8   0 -19-69.3212 257.092   3
   8  -1 -19 23943.4 1638.83   3
   8  -1 -18 78.2805 322.039   3
   8   1 -18-93.6887 290.440   3
   8   1 -17 14204.8 1080.31   3
   8  -1 -17 12482.0 1123.25   3
   8  -1 -16 6723.23 821.176   3
   8   1 -16 7819.71 790.796   3
   8  -1 -15 7344.61 815.054   3
   8   1 -15 6180.27 665.874   3
   8  -1 -14 1697.36 446.124   3
   8   1 -14 1943.21 376.253   3
   8  -1 -13-119.842 298.012   3
   8   1 -13-92.5112 211.633   3
   8  -1 -12-243.482 262.599   3
   8   1 -12-268.742 252.248   3
   8   1 -11-145.043 237.765   3
   8  -1 -11 120.178 237.912   3
   8   1 -10 203.245 206.312   3
   8  -1 -10-76.8383 235.722   3
   8   1  -9 96463.0 2642.84   3
   8  -1  -9 97952.9 2796.64   3
   8   1  -8 6640.29 607.832   3
   8  -1  -8 5529.93 597.323   3
   8  -1  -7 46273.1 1732.80   3
  -8  -1   6 4936.85 498.123   2
   8  -1  -6 4194.52 498.657   3
  -8  -1   5 3592.38 426.772   2
   8  -1  -5 3102.99 443.592   3
   8  -1  -4 26150.2 1209.54   3
  -8  -1   4 25101.2 1100.06   2
  -8   1   4 24272.7 1185.19   2
   8  -1  -3 4650.01 501.187   3
  -8  -1   3 4711.43 466.838   2
  -8   1   3 4574.23 499.100   2
  -8  -1   2 297.220 180.130   2
  -8   1   2 284.497 192.338   2
  -8  -1   1 63002.4 1799.61   2
  -8   1   1 65346.7 1962.82   2
  -8  -1   0 44392.3 1465.38   2
  -8   1   0 43682.9 1547.36   2
   8   1   0 43572.2 1433.47   1
  -8  -1  -1 94369.7 2335.10   2
  -8   1  -1 91420.5 2399.52   2
   8   1   1 97782.8 2288.51   1
  -8  -1  -2 2577.49 349.208   2
   8   1   2 2787.22 338.967   1
  -8   1  -2 3181.82 399.361   2
   8   1   3 51691.4 1459.76   1
  -8  -1  -3 49500.9 1611.70   2
  -8   1  -3 47618.0 1634.84   2
   8  -1   4 14766.8 812.770   4
   8   1   4 14033.2 699.829   1
  -8  -1  -4 13571.8 817.214   2
  -8   1  -4 14648.2 852.292   2
  -8   1  -4 14767.7 488.261   1
  -8   1  -5 9611.06 263.216   1
   8  -1   5 9866.13 702.199   4
  -8  -1  -5 10233.8 726.287   2
   8   1   5 9365.76 549.014   1
  -8   1  -5 10255.3 722.522   2
  -8  -1  -6 124.685 166.840   2
  -8   1  -6-52.3236 156.692   2
   8   1   6 131.077 143.174   1
   8  -1   6 122.194 252.201   4
   8   1   7 6357.27 445.045   1
   8  -1   7 5921.28 602.695   4
  -8  -1  -7 6306.89 614.319   2
  -8   1  -7 6701.18 604.370   2
   8   1   8 70265.2 1666.85   1
   8  -1   8 69512.2 2240.23   4
  -8  -1  -8 66900.2 2177.36   2
  -8   1  -8 66549.2 2126.00   2
   8   1   9 16580.4 713.417   1
  -8   1  -9 16673.5 1019.81   2
  -8  -1  -9 16153.5 1034.73   2
   8  -1   9 15669.5 1068.45   4
   8   1  10 18463.8 756.497   1
   8   1  10 17124.2 1165.76   4
  -8  -1 -10 17119.3 1106.02   2
   8  -1  10 19111.0 1200.44   4
  -8   1 -10 17193.7 1065.72   2
  -8  -1 -11 79174.2 2608.79   2
   8  -1  11 78575.3 2669.41   4
  -8   1 -11 75653.7 2447.72   2
   8   1  11 79295.7 2668.31   4
  -8  -1 -12 13568.4 1065.16   2
  -8   1 -12 13014.8 983.994   2
   8  -1  12 10371.0 968.217   4
   8   1  12 12129.9 1043.32   4
   8   1  13 29398.8 1678.39   4
  -8   1 -13 27161.8 1493.31   2
   8  -1  13 29128.5 1701.72   4
  -8  -1 -13 28397.2 1474.35   3
  -8  -1 -14 97.8474 206.174   3
  -8   1 -14-197.475 209.674   3
  -8   1 -14-158.968 287.494   2
   8  -1  14-469.190 368.134   4
   8   1  14-413.603 370.923   4
   8   1  15 154.200 311.185   4
  -8  -1 -15-95.5255 216.727   3
  -8   1 -15 320.081 240.022   3
   8  -1  15 3.48977 374.501   4
  -8  -1 -16 5249.72 709.621   3
  -8   1 -16 4919.96 627.899   3
   8  -1  16 7429.55 994.162   4
   8   1  16 5760.33 872.717   4
  -8  -1 -17-433.691 419.120   3
  -8   1 -17 130.322 232.947   3
   8   1  17-176.432 350.679   4
  -8  -1 -18 4060.33 713.419   3
   8  -1  18 5252.05 928.330   4
   8   1  18 3436.90 710.902   4
   8  -2 -18 4517.98 756.179   3
   8  -2 -17 110.984 293.213   3
   8  -2 -16 6647.01 843.517   3
   8  -2 -15 792.193 346.883   3
   8  -2 -14 17516.4 1285.71   3
   8  -2 -13 505.051 315.283   3
   8   2 -13 893.990 299.279   3
   8  -2 -12-123.456 278.911   3
   8   2 -12 174.819 176.864   3
   8  -2 -11 474.254 257.824   3
   8  -2 -10 3420.04 541.872   3
   8  -2  -9 325.583 271.081   3
   8  -2  -8 18354.9 1141.39   3
  -8  -2   8 20104.1 1006.76   2
  -8  -2   7 118.240 137.371   2
   8  -2  -7-40.0105 251.774   3
   8  -2  -6 56000.5 1037.09   4
   8  -2  -6 57984.4 1997.14   3
  -8  -2   6 61892.5 1779.55   2
   8  -2  -5 14543.5 934.648   3
  -8  -2   5 13806.0 776.394   2
   8  -2  -4 33789.6 1439.87   3
  -8  -2   4 31984.1 1190.74   2
  -8  -2   3 569.927 177.799   2
   8  -2  -3 546.068 86.8879   4
   8   2  -3 583.170 278.605   1
   8  -2  -3 549.088 231.726   3
  -8   2   3 573.396 211.116   2
   8  -2  -2 22217.5 609.636   4
  -8  -2   2 21838.3 947.926   2
   8   2  -2 22529.0 1165.05   1
  -8   2   2 22248.1 1132.19   2
   8  -2  -1 15531.6 546.351   4
  -8  -2   1 15317.7 789.459   2
   8   2  -1 15062.8 929.747   1
  -8   2   1 15181.4 924.157   2
   8  -2   0 47952.8 1182.31   4
   8   2   0 47104.8 1665.34   1
  -8   2   0 48342.1 1687.73   2
  -8  -2   0 47828.9 1488.51   2
  -8  -2  -1 334.319 207.308   2
   8   2   1 413.673 241.800   1
  -8   2  -1 151.130 156.507   2
   8  -2   1 311.613 143.377   4
   8  -2   2 126816. 2542.26   4
   8   2   2 123486. 2866.18   1
  -8  -2  -2 128054. 2824.14   2
  -8   2  -2 127324. 2987.14   2
   8   2   3 11300.6 734.703   1
   8  -2   3 11903.9 665.650   4
  -8   2  -3 11240.9 763.328   2
  -8  -2  -3 11705.4 736.700   2
   8   2   4 73645.1 2019.40   1
   8  -2   4 72250.1 1923.04   4
  -8  -2  -4 71677.7 2056.07   2
  -8   2  -4 72610.4 2115.11   2
  -8  -2  -5 1802.18 324.314   2
   8  -2   5 2180.32 351.649   4
  -8   2  -5 2317.65 364.005   2
   8   2   5 2196.60 346.172   1
  -8   2  -6 1254.31 287.430   2
   8  -2   6 1153.75 277.416   4
   8   2   6 939.135 230.108   1
  -8  -2  -6 1361.13 308.642   2
   8   2   7 11125.2 708.250   1
   8  -2   7 10654.2 799.691   4
  -8  -2  -7 10359.1 794.959   2
  -8   2  -7 11058.7 785.314   2
   8   2   8 383.138 222.545   1
  -8   2  -8 244.962 176.622   2
   8  -2   8 32.9705 224.038   4
  -8  -2  -8 212.655 209.445   2
   8   2   9-65.2697 171.013   1
  -8   2  -9 85.9218 208.649   2
   8  -2   9 308.864 272.853   4
  -8  -2  -9 219.927 208.238   2
   8   2  10 55182.3 1694.92   1
  -8  -2 -10 54101.7 2088.77   2
  -8   2 -10 55934.9 1981.86   2
   8  -2  10 53948.1 2115.55   4
   8  -2  11 1636.22 452.533   4
   8   2  11 1573.39 296.259   1
  -8   2 -11 1913.77 386.617   2
   8   2  12 14597.4 857.665   1
   8  -2  12 16364.7 1249.25   4
  -8   2 -12 14675.5 1025.28   2
   8   2  12 14720.9 1140.66   4
  -8  -2 -12 15335.9 1089.19   3
  -8  -2 -13 5471.55 713.634   3
   8  -2  13 5250.44 773.590   4
   8   2  13 5542.02 726.688   4
  -8   2 -13 5364.71 641.855   2
  -8  -2 -14 405.209 311.981   3
  -8   2 -14 151.552 211.378   2
   8   2  14 403.899 386.526   4
  -8  -2 -15 108.598 221.969   3
   8   2  15 376.246 370.681   4
  -8  -2 -16 1078.89 431.805   3
   8   2  16 1275.20 508.806   4
  -8  -2 -17 1281.65 427.835   3
   8   2  17 755.930 424.262   4
   8  -3 -16 8582.57 1039.15   3
   8  -3 -15 15624.4 1284.45   3
   8  -3 -14 3315.68 605.403   3
   8  -3 -13 5715.82 768.184   3
   8  -3 -12 1303.47 401.872   3
   8  -3 -11 404.779 250.274   3
   8  -3 -10 1710.07 452.202   3
   8  -3  -9 18313.9 1225.34   3
   8  -3  -8 2797.51 501.365   3
   8  -3  -7 37750.6 1681.66   3
  -8  -3   7 36227.6 1223.85   2
   8   3  -6 5404.17 705.543   1
   8  -3  -6 6351.89 669.504   3
  -8  -3   6 6682.29 488.901   2
   8  -3  -5 11844.4 879.151   3
  -8  -3   5 12044.9 639.925   2
   8   3  -5 12876.5 1039.72   1
  -8  -3   4 2106.69 275.617   2
   8   3  -4 2458.97 492.029   1
   8  -3  -4 2272.40 410.119   3
  -8   3   4 1787.46 377.844   2
  -8  -3   3 160.317 103.831   2
   8   3  -3 11.4383 265.829   1
  -8   3   3-117.784 221.582   2
   8  -3  -3 142.352 183.433   3
  -8  -3   2 1502.11 234.684   2
   8   3  -2 891.035 313.173   1
  -8   3   2 1064.30 291.207   2
   8  -3  -2 1090.95 318.707   3
  -8  -3   1 2558.38 299.136   2
   8   3  -1 2581.33 467.278   1
  -8   3   1 2748.71 414.720   2
  -8  -3   0-168.012 136.443   2
  -8   3   0-116.170 168.111   2
   8   3   1 39930.2 1640.49   1
  -8  -3  -1 41584.6 1355.48   2
  -8   3  -1 40658.1 1565.35   2
  -8  -3  -2 3524.41 394.237   2
  -8   3  -2 3088.38 423.226   2
   8   3   2 2565.75 425.840   1
   8   3   3 80147.8 2422.11   1
  -8  -3  -3 85314.2 2208.16   2
  -8   3  -3 86206.3 2362.35   2
   8   3   4 5649.63 602.588   1
  -8  -3  -4 5611.24 545.859   2
  -8   3  -4 6886.45 608.069   2
  -8   3  -5 2670.77 386.343   2
   8   3   5 2903.52 449.096   1
  -8  -3  -5 2601.05 391.440   2
   8   3   6 2625.34 427.739   1
  -8   3  -6 2338.08 363.424   2
  -8  -3  -6 2846.90 437.430   2
   8   3   7 14683.8 946.078   1
  -8   3  -7 17577.0 985.791   2
   8   3   8 7171.15 678.522   1
  -8   3  -8 7607.16 650.749   2
   8   3   9 7808.73 701.836   1
  -8   3  -9 10718.1 806.782   2
  -8  -3  -9 10101.7 872.499   3
  -8  -3 -10 2286.11 453.165   3
   8   3  10 2389.87 436.517   1
  -8   3 -10 1945.33 363.704   2
   8   3  11 27101.4 1346.34   1
  -8   3 -11 31133.7 1441.74   2
  -8  -3 -11 29859.0 1569.00   3
   8   3  12 8262.68 748.258   1
  -8  -3 -12 9573.38 920.963   3
   8   3  13 8062.36 754.653   1
   8   3  13 9317.04 971.333   4
  -8  -3 -13 9997.47 971.729   3
   8   3  14 1363.84 426.615   4
  -8  -3 -14 1725.45 505.931   3
  -8  -3 -15 3019.48 621.665   3
   8   3  15 1643.38 503.078   4
   8   3  16 7487.25 954.047   4
   8  -4 -14 5063.38 757.670   3
   8  -4 -13 12660.9 1182.96   3
   8  -4 -12 4486.37 710.124   3
   8  -4 -11 8797.76 946.934   3
   8  -4 -10 7454.87 845.270   3
   8  -4  -9 399.276 244.222   3
   8  -4  -8 19075.0 1283.99   3
   8   4  -7 1885.37 559.129   1
   8  -4  -7 1589.71 391.814   3
   8   4  -6 11575.0 1083.60   1
   8  -4  -6 10974.3 932.593   3
   8   4  -5 1046.44 434.805   1
   8  -4  -5 1691.97 394.544   3
  -8   4   5 1439.15 393.454   2
   8   4  -4 4813.40 714.092   1
  -8   4   4 3610.92 536.754   2
   8  -4  -4 3789.07 534.529   3
   8   4  -3 1960.44 481.531   1
  -8   4   3 1936.41 386.870   2
   8  -4  -3 2065.96 404.993   3
   8   4  -2 3834.29 606.111   1
   8  -4  -2 3346.66 478.682   3
  -8   4   2 3789.89 521.595   2
   8   4  -1 51.5199 258.628   1
  -8   4   1 264.653 192.744   2
  -8   4   0 3475.45 467.330   2
   8   4   0 707.433 292.719   1
  -8   4  -1 18.1339 183.079   2
   8   4   1 449.559 308.429   1
   8   4   2 8593.78 837.225   1
   8   4   3-265.649 313.015   1
   8   4   4 12949.3 1008.13   1
   8   4   5 11725.5 948.343   1
  -8  -4  -5 12581.2 878.743   3
   8   4   6 6771.41 722.860   1
  -8  -4  -6 6723.60 658.503   3
   8   4   7 4230.85 583.874   1
  -8  -4  -7 4996.61 601.244   3
   8   4   8 937.901 329.837   1
  -8  -4  -8 1780.04 418.260   3
   8   4   9 843.933 337.041   1
  -8  -4  -9 283.675 241.179   3
  -8  -4 -10 322.894 251.852   3
   8   4  10 399.958 250.679   1
  -8  -4 -11 387.660 368.601   3
   8   4  11 972.708 387.547   1
   8   4  12 9343.14 892.476   1
  -8  -4 -12 9963.31 995.327   3
  -8  -4 -13 450.223 319.936   3
   8   4  13 271.050 318.089   4
   8   4  13 502.374 341.271   1
   8   4  14 9740.21 975.761   4
   8   4  15-938.086 478.497   4
   8  -5 -12 996.734 393.962   3
   8  -5 -11 219.901 309.794   3
   8  -5 -10 3195.18 613.028   3
   8  -5  -9 15646.7 1227.26   3
   8   5  -8-15.1930 384.403   1
   8  -5  -8-1009.03 474.125   3
   8   5  -7 9589.53 1097.35   1
   8  -5  -7 8622.01 893.583   3
   8   5  -6 4733.50 776.900   1
   8   5  -5 74.0099 324.607   1
   8   5  -4 6299.41 899.949   1
   8   5  -3 5551.60 809.069   1
   8   5  -2 698.626 333.464   1
   8   5  -1 13074.6 1166.93   1
   8   5   0 621.647 378.854   1
   8   5   1 2341.48 529.995   1
   8   5   2 4203.20 675.024   1
   8   5   3 177.747 285.382   1
   8   5   4 1246.93 409.001   1
   8   5   5 4111.36 683.537   1
   8   5   6 222.847 320.696   1
   8   5   7 7302.95 853.926   1
  -8  -5  -7 8651.30 832.249   3
   8   5   8 1271.85 415.292   1
  -8  -5  -8 727.797 289.615   3
   8   5   9 3585.71 648.647   1
  -8  -5  -9 4038.19 601.118   3
   8   5  10 10717.4 1050.87   1
  -8  -5 -10 10752.7 977.873   3
  -8  -5 -11 1455.56 461.711   3
   9   0 -20 6493.72 844.245   3
   9   0 -19-454.428 351.341   3
   9   0 -18 11187.8 1098.88   3
   9   0 -17-631.171 368.334   3
   9   0 -16-236.586 352.478   3
   9   0 -15-462.837 362.813   3
   9   0 -14-58.3864 252.083   3
   9   0 -13 72.2470 217.712   3
   9   0 -12 18987.3 1211.02   3
   9   0 -11-46.3902 229.542   3
   9   0 -10 25748.8 1367.55   3
   9   0  -9 234.576 245.674   3
   9   0  -8 61122.8 2122.21   3
   9   0  -7-6.24672 203.328   3
   9   0  -6 9600.56 768.214   3
  -9   0   5-114.920 181.093   2
  -9   0   4 4376.13 507.398   2
  -9   0   3-8.25063 167.012   2
  -9   0   2 27376.2 1241.90   2
  -9   0   1-18.9106 147.073   2
  -9   0   0 13368.0 833.466   2
  -9   0  -1 74.5111 171.973   2
  -9   0  -2 189.254 196.535   2
  -9   0  -3-1.66615 162.191   2
  -9   0  -4 28147.2 1263.77   2
  -9   0  -5-125.760 177.899   2
  -9   0  -6 3739.37 469.491   2
  -9   0  -7-124.634 182.939   2
  -9   0  -8 4667.53 555.058   2
   9   0   8 5249.18 621.145   4
  -9   0  -9 111.053 212.871   2
   9   0   9-230.990 259.568   4
  -9   0 -10 11202.7 907.997   2
   9   0  10 12038.5 984.190   4
   9   0  11 67.6639 299.284   4
  -9   0 -11 137.226 207.061   2
  -9   0 -12 48049.2 2053.86   2
   9   0  12 53161.4 2265.46   4
   9   0  13 165.444 308.352   4
  -9   0 -13 229.202 271.002   2
  -9   0 -14 8691.60 920.216   2
   9   0  14 6998.04 905.814   4
  -9   0 -15-41.8718 218.667   3
   9   0  15-450.913 449.792   4
  -9   0 -16 2902.94 521.433   3
   9   0  16 3786.27 737.874   4
  -9   0 -17-166.343 250.589   3
   9   0  17-297.270 424.116   4
  -9   0 -18 1053.70 394.666   3
   9  -1 -19 24472.3 1709.20   3
   9   1 -18 4414.92 671.811   3
   9  -1 -18 3898.51 685.246   3
   9   1 -17 10188.8 958.749   3
   9  -1 -17 11468.9 1130.37   3
   9   1 -16 5030.70 681.568   3
   9  -1 -16 6198.37 820.913   3
   9   1 -15 2461.76 488.314   3
   9  -1 -15 2582.74 535.390   3
   9   1 -14 8212.78 812.112   3
   9  -1 -14 6675.01 803.890   3
   9   1 -13 7096.91 742.933   3
   9  -1 -13 7923.53 851.819   3
   9   1 -12-132.192 282.036   3
   9  -1 -12-365.674 294.125   3
   9   1 -11 23783.3 1296.82   3
   9  -1 -11 23021.0 1367.81   3
   9  -1 -10 20706.3 1253.44   3
   9   1 -10 19403.1 1153.18   3
   9   1  -9 51011.1 1876.97   3
   9  -1  -9 49250.2 1966.08   3
   9  -1  -8 255.895 291.046   3
   9  -1  -7 40501.9 1703.25   3
  -9  -1   7 42357.5 1623.53   2
  -9  -1   6 6329.89 597.436   2
   9  -1  -6 5255.18 620.435   3
   9  -1  -5 11448.7 853.786   3
  -9  -1   5 12774.9 828.661   2
  -9   1   5 13689.3 934.337   2
   9  -1  -4 27982.4 1313.88   3
  -9  -1   4 30601.6 1287.89   2
  -9   1   4 27726.4 1330.14   2
  -9  -1   3 13293.2 826.435   2
  -9   1   3 13178.8 887.124   2
  -9  -1   2 19844.8 999.829   2
  -9   1   2 18969.9 1064.32   2
  -9  -1   1 18108.4 947.362   2
  -9   1   1 17549.9 1004.16   2
  -9  -1   0 38280.4 1423.33   2
  -9   1   0 37703.8 1502.75   2
  -9  -1  -1 53479.1 1744.15   2
  -9   1  -1 54593.9 1827.78   2
  -9  -1  -2 39384.3 1476.66   2
  -9   1  -2 41148.9 1556.84   2
   9   1   2 42997.0 1417.66   1
  -9  -1  -3 35683.6 1424.86   2
  -9   1  -3 37940.9 1508.30   2
   9   1   3 39394.1 1315.35   1
  -9   1  -4 4418.10 287.203   1
  -9   1  -4 3717.23 466.386   2
  -9  -1  -4 4883.46 528.524   2
   9  -1   4 3657.23 442.095   4
   9   1   4 3947.30 398.924   1
  -9  -1  -5 13795.2 886.277   2
   9  -1   5 14264.7 874.007   4
  -9   1  -5 14665.5 914.882   2
   9   1   5 15908.6 765.580   1
  -9  -1  -6 4628.13 528.136   2
  -9   1  -6 4465.80 511.580   2
   9   1   6 4235.43 390.296   1
   9  -1   6 3805.27 479.747   4
  -9  -1  -7 2210.41 384.886   2
   9   1   7 2716.06 313.476   1
  -9   1  -7 2349.37 396.709   2
   9  -1   7 2938.15 470.461   4
  -9  -1  -8 2634.09 449.396   2
  -9   1  -8 2846.75 445.802   2
   9  -1   8 1995.34 437.017   4
   9   1   8 3317.89 337.344   1
  -9   1  -9 40906.4 1710.28   2
   9   1   9 39932.8 1199.66   1
  -9  -1  -9 39661.2 1703.93   2
   9  -1   9 38679.5 1734.62   4
  -9  -1 -10 6973.49 724.073   2
   9  -1  10 7912.96 813.191   4
  -9   1 -10 7334.14 722.660   2
   9   1  10 6612.37 772.979   4
  -9  -1 -11 48428.1 2017.75   2
  -9   1 -11 46002.2 1900.02   2
   9   1  11 43243.5 1984.44   4
   9  -1  11 44508.1 2006.23   4
   9  -1  12-505.289 400.421   4
   9   1  12 604.731 411.745   4
  -9  -1 -12 306.979 308.035   2
  -9   1 -12-185.461 275.381   2
  -9  -1 -13 10955.7 1015.94   2
  -9   1 -13 9865.37 914.649   2
   9  -1  13 11021.4 1077.97   4
   9   1  13 10046.0 1009.62   4
  -9  -1 -14 3976.65 599.364   3
   9   1  14 3994.83 691.924   4
   9  -1  14 4157.82 715.634   4
  -9   1 -14 3322.06 591.225   2
  -9  -1 -15 662.395 324.115   3
  -9   1 -15 15.6253 208.425   3
   9  -1  15 646.856 436.143   4
   9   1  15 400.301 364.849   4
  -9  -1 -16 2393.53 506.631   3
  -9   1 -16 2557.85 463.587   3
   9   1  16 1916.32 576.983   4
   9  -1  16 3561.79 726.219   4
  -9  -1 -17 522.229 334.190   3
  -9   1 -17 533.379 261.138   3
   9  -1  17 924.598 520.028   4
   9   1  17 729.941 487.793   4
   9  -2 -17-143.323 401.035   3
   9  -2 -16 33821.9 1953.65   3
   9  -2 -15 8525.38 968.245   3
   9  -2 -14 11097.6 1063.30   3
   9  -2 -13 1677.21 501.038   3
   9  -2 -12 8616.86 896.441   3
   9  -2 -11 6190.78 737.767   3
   9  -2 -10 7407.86 792.468   3
  -9  -2   9-6.41635 205.488   2
   9  -2  -9-192.196 335.372   3
   9  -2  -8 116420. 3275.22   3
  -9  -2   8 123937. 2988.05   2
   9  -2  -7 12332.1 948.622   3
  -9  -2   7 11570.6 786.969   2
   9  -2  -6 9557.20 827.483   3
  -9  -2   6 9096.90 688.035   2
  -9  -2   5 2918.23 383.565   2
   9  -2  -5 2996.65 484.151   3
  -9  -2   4 4049.85 428.851   2
   9  -2  -4 4105.40 536.828   3
  -9   2   4 4479.19 553.489   2
   9  -2  -3 19796.1 1113.42   3
  -9  -2   3 20250.0 974.566   2
   9   2  -3 20715.1 1185.95   1
  -9   2   3 20724.7 1163.02   2
  -9  -2   2 376.391 199.685   2
   9  -2  -2 404.420 121.890   4
  -9   2   2 100.865 214.223   2
   9   2  -2-159.667 270.699   1
   9  -2  -1 12783.8 535.240   4
  -9  -2   1 13411.2 781.095   2
   9   2  -1 11767.9 853.214   1
  -9   2   1 11944.3 868.262   2
   9  -2   0 181642. 3177.27   4
  -9  -2   0 182340. 3690.43   2
   9   2   0 182526. 3957.48   1
  -9   2   0 186501. 4025.57   2
  -9  -2  -1 515.706 193.672   2
   9  -2   1 517.621 181.960   4
  -9   2  -1 466.541 233.754   2
   9   2   1 1273.22 354.195   1
   9  -2   2 185746. 3446.81   4
   9   2   2 182041. 3863.19   1
  -9  -2  -2 183040. 3784.87   2
  -9   2  -2 182670. 3963.16   2
   9  -2   3 41656.1 1365.78   4
   9   2   3 41955.6 1528.80   1
  -9  -2  -3 41262.0 1526.77   2
  -9   2  -3 42962.9 1628.05   2
   9  -2   4 23987.0 1052.78   4
  -9  -2  -4 21220.4 1093.19   2
   9   2   4 22979.0 1069.43   1
  -9   2  -4 20810.0 1110.78   2
   9   2   5 8707.30 654.725   1
  -9  -2  -5 7834.31 678.892   2
   9  -2   5 9238.90 691.643   4
  -9   2  -5 8540.45 708.250   2
  -9  -2  -6 29.7203 173.610   2
  -9   2  -6-1.86944 168.642   2
   9  -2   6 191.929 222.067   4
   9   2   6-375.688 245.061   1
   9   2   7 23599.0 1084.00   1
   9  -2   7 24829.4 1243.77   4
  -9  -2  -7 24923.5 1278.45   2
  -9   2  -7 23646.3 1223.25   2
  -9   2  -8 129.893 164.573   2
   9   2   8 120.176 169.463   1
   9  -2   8 520.256 273.314   4
  -9  -2  -8 447.833 264.610   2
  -9   2  -9 710.851 306.405   2
   9   2   9 625.278 242.168   1
   9  -2   9 605.335 310.275   4
  -9  -2  -9 768.565 308.901   2
   9   2  10 68573.9 1962.71   1
  -9  -2 -10 68381.5 2452.13   2
   9  -2  10 69470.4 2463.77   4
  -9   2 -10 64783.6 2254.13   2
   9   2  11 3345.79 420.013   1
  -9  -2 -11 4357.13 633.368   2
   9  -2  11 4005.39 607.356   4
  -9   2 -11 3616.44 543.564   2
   9  -2  12 10247.9 1019.77   4
  -9   2 -12 10987.4 914.328   2
   9   2  12 10690.9 999.300   4
  -9  -2 -12 11208.3 956.277   3
  -9  -2 -13-150.997 295.621   3
   9  -2  13-385.678 403.491   4
   9   2  13 129.004 277.109   4
  -9   2 -13 225.447 239.272   2
  -9  -2 -14 1160.50 371.678   3
   9  -2  14 659.216 351.725   4
   9   2  14 1228.90 417.138   4
  -9   2 -14 526.697 250.404   2
  -9  -2 -15 55.0948 272.338   3
   9   2  15 609.007 461.479   4
  -9  -2 -16 8420.61 952.555   3
   9   2  16 10043.9 1093.01   4
   9  -3 -16 3696.19 725.283   3
   9  -3 -15 5782.30 827.859   3
   9  -3 -14 2529.34 557.724   3
   9  -3 -13-310.749 352.619   3
   9  -3 -12 4373.85 725.628   3
   9  -3 -11-258.175 295.281   3
   9  -3 -10 12177.7 1049.73   3
   9  -3  -9 25697.6 1486.47   3
   9  -3  -8 488.079 334.628   3
   9  -3  -7 39364.4 1800.19   3
  -9  -3   6 5206.49 468.847   2
   9  -3  -6 5346.20 661.676   3
  -9  -3   5 1038.40 239.634   2
   9   3  -5 693.011 296.594   1
   9  -3  -5 260.666 196.357   3
  -9   3   5 730.748 320.011   2
   9   3  -4 665.992 341.671   1
  -9  -3   4 576.873 175.301   2
   9  -3  -4 655.625 305.176   3
  -9   3   4 369.654 241.385   2
   9   3  -3 4153.72 585.753   1
  -9  -3   3 5259.06 453.452   2
   9  -3  -3 5956.99 639.958   3
  -9   3   3 4554.03 565.590   2
  -9  -3   2 3180.41 360.843   2
  -9   3   2 3132.51 478.817   2
   9   3  -2 3432.65 573.552   1
  -9  -3   1 34499.0 1235.63   2
   9   3  -1 30775.6 1541.31   1
  -9   3   1 34423.5 1549.27   2
  -9  -3   0 3133.45 377.574   2
   9   3   0 2839.12 471.417   1
  -9   3   0 3273.93 479.495   2
   9   3   1 71813.5 2362.57   1
  -9  -3  -1 78768.2 2082.25   2
  -9   3  -1 75158.1 2326.11   2
   9   3   2 12277.2 894.590   1
  -9  -3  -2 13423.0 808.313   2
  -9   3  -2 14514.9 944.701   2
  -9  -3  -3 1864.17 323.294   2
  -9   3  -3 2675.44 418.599   2
   9   3   3 1595.83 384.321   1
  -9   3  -4 777.000 284.896   2
   9   3   4 903.010 326.800   1
  -9  -3  -4 1341.46 299.874   2
  -9   3  -5 2357.35 388.807   2
   9   3   5 2185.60 390.392   1
  -9  -3  -5 2430.81 408.555   2
  -9   3  -6 130.246 188.598   2
   9   3   6 346.701 242.781   1
  -9  -3  -6 97.5778 193.118   2
  -9   3  -7 3791.25 491.632   2
   9   3   7 4491.38 572.868   1
  -9  -3  -7 3903.06 547.398   2
  -9   3  -8 3355.60 476.533   2
   9   3   8 2694.16 442.372   1
   9   3   9 13054.9 910.651   1
  -9   3  -9 14971.8 987.471   2
  -9   3 -10-169.027 206.207   2
   9   3  10-234.140 245.785   1
  -9  -3 -10-34.3431 321.864   3
   9   3  11 14479.0 979.821   1
  -9   3 -11 14396.9 1016.62   2
  -9  -3 -11 15589.9 1149.81   3
   9   3  12-2.41789 235.785   1
  -9  -3 -12-96.8450 247.967   3
  -9  -3 -13-176.283 321.501   3
   9   3  13 782.821 396.472   4
   9   3  14 11687.6 1127.71   4
  -9  -3 -14 10519.3 1065.06   3
   9   3  15-199.636 366.375   4
   9  -4 -14 581.208 394.785   3
   9  -4 -13 7983.91 996.247   3
   9  -4 -12 15418.9 1298.40   3
   9  -4 -11 4729.56 712.194   3
   9  -4 -10 11713.8 1080.16   3
   9  -4  -9 4810.96 668.825   3
   9  -4  -8 8911.16 911.643   3
   9   4  -7 1094.69 437.664   1
   9  -4  -7 718.600 325.415   3
   9   4  -6 2805.52 643.893   1
   9  -4  -6 2398.84 489.411   3
  -9   4   6 2939.46 540.728   2
   9   4  -5 202.503 293.090   1
   9  -4  -5-473.397 329.611   3
  -9   4   5 68.6610 240.357   2
   9  -4  -4 11750.4 959.135   3
   9   4  -4 10003.3 990.538   1
  -9   4   4 10409.0 903.312   2
   9  -4  -3 204.938 211.356   3
  -9   4   3 132.282 217.659   2
   9   4  -3-109.415 405.483   1
   9   4  -2 24120.5 1510.64   1
  -9   4   2 25175.3 1364.01   2
   9   4  -1-68.0002 332.718   1
  -9   4   1 329.625 218.170   2
   9   4   0 398.171 347.535   1
  -9   4   0 857.863 295.434   2
  -9   4  -1 6324.08 652.283   2
   9   4   1 5469.51 698.699   1
  -9   4  -2 7494.29 677.863   2
   9   4   2 7325.97 802.154   1
   9   4   3-39.8136 287.334   1
   9   4   4 18166.6 1244.11   1
   9   4   5 4405.28 619.716   1
   9   4   6 382.874 308.226   1
  -9  -4  -6 952.570 294.596   3
   9   4   7-479.502 366.889   1
  -9  -4  -7 475.347 264.549   3
   9   4   8 1188.18 437.389   1
  -9  -4  -8 874.717 342.546   3
   9   4   9 5164.11 686.496   1
  -9  -4  -9 6937.42 777.841   3
   9   4  10 10432.1 962.083   1
  -9  -4 -10 12648.9 1066.91   3
   9   4  11 8638.07 878.437   1
  -9  -4 -11 9929.58 977.291   3
   9   4  12 9735.44 931.412   1
  -9  -4 -12 10200.9 1041.43   3
   9   4  13 3248.03 658.164   4
   9  -5 -11 5659.42 818.016   3
   9  -5 -10 5198.25 791.108   3
   9  -5  -9 4206.46 704.180   3
   9   5  -8 413.624 428.831   1
   9  -5  -8-211.358 334.018   3
   9   5  -7 3575.81 760.669   1
   9   5  -6 6096.41 938.143   1
   9   5  -5 6321.40 929.273   1
   9   5  -4 8212.01 976.319   1
   9   5  -3 7544.89 945.383   1
   9   5  -2 442.144 320.365   1
   9   5  -1 567.834 346.361   1
   9   5   0 5002.54 802.631   1
   9   5   1 950.534 376.007   1
   9   5   2 951.102 478.670   1
   9   5   3 13654.0 1196.88   1
   9   5   4 3265.19 643.605   1
   9   5   5 19213.5 1404.02   1
   9   5   6 2647.26 594.162   1
  -9  -5  -7 4291.74 619.532   3
   9   5   7 5196.57 735.874   1
  -9  -5  -8 857.021 370.130   3
   9   5   8 1916.11 526.081   1
   9   5   9 1017.53 461.335   1
  -9  -5  -9 185.449 286.402   3
  -9  -5 -10 792.320 396.716   3
  10   0 -19 65.0383 351.960   3
  10   0 -18-404.560 299.848   3
  10   0 -17 837.922 466.992   3
  10   0 -16 216.174 350.576   3
  10   0 -15-210.306 370.724   3
  10   0 -14 2476.72 488.602   3
  10   0 -13-248.700 350.830   3
  10   0 -12 39979.6 1877.71   3
  10   0 -11-75.8680 259.644   3
  10   0 -10 2321.15 470.016   3
  10   0  -9-215.201 256.901   3
  10   0  -8 42415.2 1817.79   3
  10   0  -7 129.572 245.725   3
 -10   0   6 55049.4 2010.18   2
 -10   0   5-196.548 226.938   2
 -10   0   4 1601.49 329.083   2
 -10   0   3-306.308 229.949   2
 -10   0   2 532.682 218.234   2
 -10   0   1-223.384 183.970   2
 -10   0   0 44876.7 1690.01   2
 -10   0  -1 95.7848 161.939   2
 -10   0  -2 70293.9 2196.01   2
 -10   0  -3 39.7615 154.248   2
 -10   0  -4 112.977 164.859   2
 -10   0  -5 159.342 192.907   2
 -10   0  -6 25006.7 1285.39   2
 -10   0  -7-251.966 197.006   2
  10   0   8 13605.1 1016.30   4
 -10   0  -8 13747.3 977.196   2
 -10   0  -9 269.386 242.547   2
  10   0   9 177.672 301.550   4
 -10   0 -10 56430.6 2190.68   2
  10   0  10 58374.4 2295.21   4
  10   0  11 100.349 298.447   4
 -10   0 -11 342.680 287.210   2
  10   0  12 2041.93 514.383   4
 -10   0 -12 1157.29 353.129   2
 -10   0 -13-32.6067 245.322   2
  10   0  13-209.320 358.375   4
  10   0  14 2141.98 550.949   4
 -10   0 -14 2480.80 539.792   2
 -10   0 -15 95.0898 268.535   3
  10   0  15 500.872 430.547   4
 -10   0 -16 23.3978 255.046   3
  10   0  16-220.843 419.588   4
 -10   0 -17-525.181 374.689   3
  10   1 -18 1078.13 416.009   3
  10  -1 -18 241.304 362.816   3
  10   1 -17 12051.5 1090.72   3
  10  -1 -17 12817.2 1229.78   3
  10   1 -16 3937.50 632.797   3
  10  -1 -16 4242.22 710.536   3
  10   1 -15-223.890 279.903   3
  10  -1 -15 51.0773 299.100   3
  10   1 -14 668.102 329.665   3
  10  -1 -14 686.486 338.029   3
  10   1 -13 4076.46 591.172   3
  10  -1 -13 3339.57 599.162   3
  10   1 -12 9134.68 856.451   3
  10  -1 -12 7615.36 849.660   3
  10   1 -11 41646.5 1828.44   3
  10  -1 -11 41896.8 1959.53   3
  10   1 -10 4746.36 617.861   3
  10  -1 -10 4251.00 607.156   3
  10  -1  -9 63182.9 2344.88   3
  10  -1  -8 22172.2 1326.14   3
 -10  -1   8 21665.6 1230.82   2
  10  -1  -7 26603.6 1442.26   3
 -10  -1   7 26660.4 1324.87   2
 -10   1   6 2471.51 428.296   2
 -10  -1   6 2780.65 421.723   2
  10  -1  -6 2473.96 461.332   3
  10  -1  -5 392.534 230.676   3
 -10  -1   5 337.384 226.656   2
 -10   1   5 160.678 213.536   2
 -10  -1   4 25365.9 1234.07   2
 -10   1   4 21739.5 1223.53   2
 -10  -1   3 131.003 182.004   2
 -10   1   3 128.207 183.228   2
 -10  -1   2 29029.8 1305.35   2
 -10   1   2 29291.4 1392.95   2
 -10  -1   1 32422.1 1385.66   2
 -10   1   1 34210.6 1499.78   2
 -10  -1   0 50360.6 1767.19   2
 -10   1   0 52631.7 1887.07   2
 -10  -1  -1 142037. 3329.50   2
 -10   1  -1 142098. 3420.30   2
 -10   1  -2 6882.41 659.609   2
 -10  -1  -2 6572.36 606.447   2
 -10  -1  -3 32284.5 1406.50   2
 -10   1  -3 33758.5 1484.45   2
  10   1   3 34243.1 1274.19   1
 -10  -1  -4 4430.34 520.094   2
  10   1   4 4169.12 433.244   1
 -10   1  -4 4179.22 523.134   2
  10  -1   5 6908.15 639.013   4
 -10  -1  -5 5298.10 579.967   2
 -10   1  -5 5564.84 592.462   2
  10   1   5 5671.45 486.198   1
  10   1   6 962.728 213.767   1
 -10  -1  -6 1125.91 300.824   2
 -10   1  -6 1616.86 359.604   2
  10  -1   6 1286.34 357.652   4
 -10  -1  -7 1003.28 299.879   2
 -10   1  -7 904.304 291.333   2
  10  -1   7 1619.86 381.156   4
  10   1   7 1168.68 248.311   1
 -10  -1  -8 2896.90 472.869   2
 -10   1  -8 2679.32 462.475   2
  10   1   8 3748.41 373.674   1
  10  -1   8 2653.32 460.190   4
 -10  -1  -9 20964.3 1273.62   2
  10  -1   9 22687.4 1358.63   4
 -10   1  -9 22130.5 1282.12   2
 -10   1 -10 286.944 240.924   2
  10  -1  10-389.750 331.688   4
  10   1  10 51.7928 330.303   4
 -10  -1 -10 677.193 334.878   2
 -10  -1 -11 61752.1 2392.31   2
  10  -1  11 64015.3 2489.41   4
 -10   1 -11 62837.2 2352.26   2
  10   1  11 63530.3 2491.80   4
  10  -1  12 3537.21 593.525   4
  10   1  12 3606.49 638.976   4
 -10  -1 -12 3830.61 607.609   2
 -10   1 -12 3592.68 571.671   2
  10  -1  13 2285.46 575.501   4
  10   1  13 2335.18 530.975   4
 -10  -1 -13 2605.29 554.542   2
 -10   1 -13 2570.36 511.682   2
  10  -1  14 705.298 390.232   4
  10   1  14 1334.72 433.160   4
 -10   1 -14 1065.51 419.159   2
 -10  -1 -15 1235.99 413.969   3
 -10   1 -15 1574.74 462.499   2
  10  -1  15 488.835 402.427   4
  10   1  15 649.069 472.536   4
  10   1  16 6122.28 915.249   4
 -10  -1 -16 5044.58 741.917   3
  10  -1  16 5916.08 917.931   4
 -10   1 -16 6265.81 746.793   3
 -10   1 -17 1138.89 396.445   3
  10  -2 -17 1265.89 447.983   3
  10  -2 -16 3006.74 670.489   3
  10  -2 -15 596.767 392.045   3
  10  -2 -14-515.491 372.507   3
  10  -2 -13 628.699 432.657   3
  10  -2 -12 7462.22 850.768   3
  10  -2 -11 4911.11 695.354   3
 -10  -2  11 4750.42 573.815   2
  10  -2 -10 26432.9 1554.75   3
 -10  -2  10 27626.0 1378.62   2
 -10  -2   9 207.543 178.049   2
  10  -2  -9 640.010 338.523   3
  10  -2  -8 17285.5 1217.58   3
 -10  -2   8 19243.2 1078.90   2
 -10  -2   7 1328.08 297.471   2
  10  -2  -7 1196.54 367.579   3
 -10  -2   6 71.7384 192.284   2
  10  -2  -6 708.350 316.263   3
 -10  -2   5 63.9554 176.364   2
  10  -2  -5 118.526 229.597   3
 -10   2   5 183.474 217.956   2
  10  -2  -4 22130.4 1262.07   3
 -10  -2   4 21812.0 1089.03   2
 -10   2   4 21781.7 1263.39   2
 -10  -2   3 12658.4 811.531   2
 -10   2   3 11899.4 913.889   2
 -10  -2   2 70304.6 2065.46   2
 -10   2   2 69569.7 2319.95   2
  10   2  -2 67024.8 2273.58   1
  10  -2  -1 6440.86 416.830   4
 -10  -2   1 6454.95 580.096   2
 -10   2   1 6136.04 663.697   2
  10   2  -1 7880.05 726.958   1
  10  -2   0 95827.6 2083.57   4
 -10  -2   0 97346.4 2548.98   2
  10   2   0 103252. 2811.84   1
 -10   2   0 103966. 2861.45   2
  10  -2   1 17270.4 779.342   4
 -10  -2  -1 16207.0 944.013   2
  10   2   1 16730.1 1014.72   1
 -10   2  -1 16904.1 1050.83   2
 -10  -2  -2 40.9323 189.376   2
 -10   2  -2 307.336 209.205   2
  10  -2   2-160.597 192.026   4
  10   2   2 167.792 218.943   1
 -10  -2  -3 2047.09 367.209   2
 -10   2  -3 2191.86 420.333   2
  10   2   3 2035.26 384.805   1
  10  -2   3 2182.25 335.669   4
 -10  -2  -4 6214.58 618.596   2
 -10   2  -4 6559.50 650.255   2
  10  -2   4 7208.47 590.257   4
  10   2   4 6709.86 623.714   1
  10  -2   5 9615.46 722.378   4
  10   2   5 9162.30 707.745   1
 -10  -2  -5 9931.37 806.082   2
 -10   2  -5 9845.13 799.710   2
  10  -2   6 79766.3 2352.86   4
  10   2   6 83836.2 2276.11   1
 -10  -2  -6 81418.4 2524.87   2
 -10   2  -6 82756.6 2525.77   2
 -10  -2  -7 3960.76 561.157   2
 -10   2  -7 3229.26 489.089   2
  10  -2   7 3193.87 499.345   4
  10   2   7 3338.60 435.237   1
  10   2   8 36681.9 1407.07   1
  10  -2   8 36745.7 1648.81   4
 -10  -2  -8 36353.9 1680.72   2
 -10   2  -8 34007.3 1574.41   2
 -10   2  -9-348.808 282.177   2
  10  -2   9 17.2083 280.263   4
  10   2   9-104.133 187.010   1
 -10  -2  -9-40.0664 207.863   2
  10   2  10 16944.0 939.955   1
 -10  -2 -10 18141.8 1238.10   2
  10  -2  10 16042.4 1155.63   4
 -10   2 -10 17835.8 1174.07   2
 -10   2 -11 392.615 265.049   2
  10  -2  11 205.298 306.618   4
 -10  -2 -11 383.889 249.634   2
 -10   2 -12 20136.1 1293.80   2
  10  -2  12 18717.5 1363.33   4
  10   2  12 19237.5 1401.92   4
  10  -2  13 45.8624 348.271   4
  10   2  13 18.9685 334.238   4
 -10   2 -13 739.881 345.114   2
 -10  -2 -14 2075.15 510.567   3
  10  -2  14 2995.09 674.099   4
  10   2  14 3291.58 685.352   4
 -10   2 -14 2689.66 502.154   2
 -10  -2 -15 330.092 332.099   3
 -10   2 -15-376.699 269.076   2
  10  -2  15 360.330 402.681   4
  10   2  15-478.082 377.424   4
  10  -3 -15-204.490 426.351   3
  10  -3 -14-144.879 316.297   3
  10  -3 -13 906.237 386.847   3
  10  -3 -12 82.8176 273.329   3
  10  -3 -11 8464.74 928.228   3
  10  -3 -10 1582.34 476.251   3
  10  -3  -9 43153.2 2047.31   3
  10  -3  -8-177.944 264.772   3
  10  -3  -7 7100.52 823.164   3
 -10  -3   6 1250.89 260.019   2
  10  -3  -6 1583.12 404.392   3
 -10   3   6 1490.34 364.158   2
 -10  -3   5 2907.64 374.015   2
  10  -3  -5 2730.49 495.367   3
 -10   3   5 3162.79 527.067   2
 -10  -3   4-91.6965 134.506   2
  10   3  -4-714.862 425.423   1
 -10   3   4 204.412 236.167   2
  10  -3  -4-310.650 317.133   3
  10   3  -3 6550.50 774.174   1
 -10  -3   3 6688.62 553.677   2
 -10   3   3 6324.18 708.669   2
  10   3  -2 6685.03 755.843   1
 -10  -3   2 7630.63 592.282   2
 -10   3   2 7608.68 760.124   2
 -10  -3   1 24859.6 1105.32   2
  10   3  -1 20782.6 1321.43   1
 -10   3   1 23277.8 1301.53   2
 -10  -3   0 12991.3 797.055   2
  10   3   0 12443.1 991.641   1
 -10   3   0 13043.3 957.759   2
 -10  -3  -1 23864.5 1125.81   2
  10   3   1 24077.4 1350.37   1
 -10   3  -1 25874.1 1357.34   2
 -10  -3  -2 19945.3 1042.41   2
  10   3   2 16057.4 1102.35   1
 -10   3  -2 17550.0 1095.20   2
 -10  -3  -3 3222.19 441.492   2
  10   3   3 3183.22 503.790   1
 -10   3  -3 3232.53 472.273   2
  10   3   4 24634.9 1297.44   1
 -10  -3  -4 24303.3 1225.22   2
 -10   3  -4 22679.2 1241.25   2
 -10   3  -5 139.236 176.690   2
  10   3   5 11.0373 268.101   1
 -10  -3  -5 370.090 228.026   2
 -10   3  -6 3502.76 505.855   2
  10   3   6 2821.58 490.165   1
 -10  -3  -6 2492.17 433.580   2
 -10   3  -7 852.822 284.657   2
  10   3   7 523.872 276.086   1
 -10  -3  -7 1116.02 334.210   2
  10   3   8 12465.4 925.557   1
 -10  -3  -8 12036.3 993.085   2
 -10   3  -8 12371.8 926.816   2
  10   3   9 8536.24 776.811   1
 -10   3  -9 8759.31 791.785   2
 -10   3 -10 527.798 272.911   2
  10   3  10 718.846 254.905   1
  10   3  11 2944.27 496.240   1
 -10  -3 -11 3021.22 563.769   3
 -10   3 -11 2415.92 464.207   2
 -10  -3 -12 897.209 320.773   3
 -10  -3 -13 744.082 416.787   3
  10   3  13 1518.95 515.727   4
  10   3  14 656.971 444.648   4
  10  -4 -13 191.263 328.962   3
  10  -4 -12 11071.6 1141.28   3
  10  -4 -11 61.8745 338.202   3
  10  -4 -10 6836.20 852.567   3
  10  -4  -9 298.749 287.928   3
  10  -4  -8 9270.69 939.194   3
  10  -4  -7 666.317 339.073   3
 -10   4   7 627.937 310.940   2
  10  -4  -6 16762.3 1238.78   3
  10   4  -6 19539.5 1489.14   1
 -10   4   6 17047.1 1233.44   2
  10   4  -5 1650.90 478.836   1
 -10   4   5 1193.43 391.178   2
  10  -4  -5 2114.60 481.841   3
  10  -4  -4 701.435 299.098   3
  10   4  -4 1035.66 432.330   1
 -10   4   4 1265.83 386.602   2
  10   4  -3-388.148 299.859   1
 -10   4   3 165.760 245.167   2
 -10   4   2 4495.28 611.580   2
  10   4  -2 4346.91 716.141   1
  10   4  -1-201.399 416.106   1
 -10   4   1 35.4600 199.723   2
  10   4   0 27280.4 1619.12   1
 -10   4   0 29161.6 1478.76   2
  10   4   1-46.8675 278.164   1
 -10   4  -1-54.4610 268.506   2
  10   4   2 11882.7 1040.56   1
 -10   4  -2 12833.9 948.874   2
  10   4   3 6268.21 753.362   1
  10   4   4 518.069 308.270   1
  10   4   5 6697.37 788.202   1
  10   4   6-18.3570 382.695   1
  10   4   7 17764.5 1258.83   1
 -10  -4  -7 17939.8 1186.37   3
 -10  -4  -8 1601.51 471.179   3
  10   4   8 1118.10 388.609   1
 -10  -4  -9 3765.54 635.172   3
  10   4   9 4503.05 665.000   1
  10   4  10 12153.0 1057.49   1
 -10  -4 -10 14230.9 1152.71   3
  10   4  11 4688.06 695.632   1
 -10  -4 -11 5435.57 736.998   3
  10  -5 -11 1010.19 465.605   3
  10  -5 -10 1803.45 526.083   3
  10  -5  -9 2513.33 572.019   3
  10  -5  -8 2851.41 563.561   3
  10   5  -7 14322.1 1431.16   1
  10   5  -6 282.461 495.118   1
  10   5  -5 6585.50 1000.96   1
  10   5  -4 941.471 545.738   1
  10   5  -3 318.174 339.160   1
  10   5  -2 2071.78 591.969   1
  10   5  -1 1254.19 508.517   1
  10   5   0-311.994 389.623   1
  10   5   1 14078.8 1257.45   1
  10   5   2 76.4408 425.827   1
  10   5   3 16108.4 1304.80   1
  10   5   4 497.643 381.011   1
  10   5   5 945.380 420.819   1
  10   5   6 1418.76 492.079   1
  10   5   7 903.961 416.455   1
 -10  -5  -8-550.589 339.837   3
  10   5   8-1095.52 502.930   1
 -10  -5  -9 12348.8 1124.43   3
  11   0 -19-591.745 435.943   3
  11   0 -18 586.712 376.526   3
  11   0 -17-628.710 470.491   3
  11   0 -16 16648.0 1329.12   3
  11   0 -15-195.726 307.996   3
  11   0 -14-196.022 340.006   3
  11   0 -13-180.683 386.916   3
  11   0 -12 9397.57 943.301   3
  11   0 -11-148.611 275.923   3
  11   0 -10 35231.8 1772.80   3
  11   0  -9-334.988 330.114   3
  11   0  -8 28700.2 1530.61   3
 -11   0   8 31001.6 1551.28   2
 -11   0   7-301.779 213.189   2
 -11   0   6 27549.6 1430.91   2
 -11   0   5 74.0188 206.927   2
 -11   0   4 2061.13 387.889   2
 -11   0   3-251.476 217.106   2
 -11   0   2 30004.7 1432.70   2
 -11   0   1 199.167 242.055   2
 -11   0   0 172689. 3972.56   2
 -11   0  -1 25.3475 190.473   2
 -11   0  -2 20455.1 1173.01   2
 -11   0  -3-91.2071 236.516   2
 -11   0  -4 26154.7 1345.35   2
 -11   0  -5 176.148 193.074   2
 -11   0  -6 1614.96 345.221   2
 -11   0  -7-4.58996 184.392   2
  11   0   8 98656.3 3014.94   4
 -11   0  -8 99193.9 2981.08   2
 -11   0  -9-127.973 256.490   2
  11   0   9 241.874 266.889   4
 -11   0 -10 29320.7 1579.92   2
  11   0  10 26347.2 1552.60   4
  11   0  11 335.896 294.329   4
 -11   0 -11-203.256 194.436   2
 -11   0 -12 12350.7 1072.53   2
  11   0  12 13425.9 1194.33   4
  11   0  13 1051.31 472.316   4
 -11   0 -13-4.12016 270.042   2
  11   0  14 1684.45 530.623   4
 -11   0 -14 1256.59 353.381   2
 -11   0 -15 427.421 350.915   2
  11   0  15 340.023 468.191   4
  11   0  16 18537.9 1565.74   4
 -11   0 -16 16990.8 1269.75   3
 -11   0 -17 473.535 299.884   3
  11   1 -18 13691.5 1233.62   3
  11  -1 -18 11538.5 1220.32   3
  11   1 -17 7411.93 897.866   3
  11  -1 -17 7611.73 944.161   3
  11   1 -16-281.117 298.400   3
  11  -1 -16-394.898 418.051   3
  11   1 -15 210.109 281.838   3
  11  -1 -15-316.037 349.531   3
  11   1 -14 11441.1 1035.02   3
  11  -1 -14 10173.6 1034.31   3
  11   1 -13 5267.00 705.989   3
  11  -1 -13 4473.01 692.680   3
  11   1 -12 641.336 343.941   3
  11  -1 -12-11.3152 318.626   3
  11  -1 -11 46976.0 2163.62   3
 -11  -1  10 3447.58 553.340   2
  11  -1 -10 4275.26 653.336   3
  11  -1  -9 33323.1 1753.29   3
 -11  -1   9 34615.4 1648.03   2
 -11  -1   8 1694.92 402.806   2
  11  -1  -8 2031.14 473.821   3
 -11  -1   7 3357.91 512.117   2
  11  -1  -7 3381.70 571.135   3
 -11   1   7 2296.19 438.543   2
  11  -1  -6 12038.0 967.143   3
 -11  -1   6 12165.7 909.955   2
 -11   1   6 10855.0 927.627   2
 -11  -1   5 6596.96 679.662   2
 -11   1   5 6367.92 711.881   2
 -11  -1   4 1258.29 310.445   2
 -11   1   4 529.184 260.594   2
 -11  -1   3 26110.5 1305.89   2
 -11   1   3 24823.1 1351.12   2
 -11  -1   2 42220.4 1681.31   2
 -11   1   2 43879.1 1815.30   2
 -11  -1   1 104338. 2825.59   2
 -11   1   1 104710. 2955.62   2
 -11  -1   0 7681.31 688.957   2
 -11   1   0 8410.06 757.725   2
 -11  -1  -1 78071.3 2377.93   2
 -11   1  -1 75905.8 2432.44   2
 -11  -1  -2 16.8047 179.482   2
 -11   1  -2-177.358 214.873   2
 -11  -1  -3 267.879 218.711   2
 -11   1  -3 371.888 214.676   2
 -11  -1  -4 268.111 213.073   2
 -11   1  -4 292.007 223.436   2
 -11  -1  -5 1699.54 383.336   2
  11   1   5 1763.81 297.192   1
 -11   1  -5 2312.22 423.215   2
  11  -1   5 2479.12 420.937   4
  11  -1   6 21011.3 1194.69   4
 -11  -1  -6 21249.8 1231.57   2
 -11   1  -6 21551.5 1252.79   2
  11   1   6 23560.0 1015.85   1
  11  -1   7 21586.5 1241.46   4
 -11  -1  -7 21297.8 1271.02   2
 -11   1  -7 20980.3 1248.31   2
  11   1   7 21556.5 948.854   1
  11  -1   8 12449.2 975.309   4
 -11  -1  -8 12154.3 975.384   2
 -11   1  -8 11445.8 930.122   2
  11  -1   9 34142.2 1709.61   4
 -11  -1  -9 34758.6 1706.17   2
 -11   1  -9 34425.9 1676.19   2
 -11  -1 -10 20854.3 1340.25   2
 -11   1 -10 19533.1 1282.46   2
  11  -1  10 20514.9 1369.11   4
 -11  -1 -11 17342.8 1260.30   2
  11  -1  11 18946.3 1341.10   4
 -11   1 -11 17356.5 1220.26   2
  11   1  11 16216.0 1281.76   4
  11  -1  12 751.578 367.286   4
  11   1  12 1166.59 460.856   4
 -11  -1 -12 633.810 349.693   2
 -11   1 -12 286.780 275.090   2
  11  -1  13 521.379 343.087   4
  11   1  13 562.200 396.092   4
 -11  -1 -13 574.844 307.663   2
 -11   1 -13 1042.83 394.006   2
  11   1  14 10310.9 1104.32   4
 -11  -1 -14 9241.96 1030.61   2
 -11   1 -14 8897.25 964.890   2
  11  -1  14 11627.6 1201.72   4
 -11  -1 -15 616.604 339.853   3
  11  -1  15 498.155 383.551   4
 -11   1 -15 317.095 317.849   2
 -11  -1 -16 188.726 371.752   3
 -11   1 -16 752.077 314.455   3
  11  -1  16 640.276 481.633   4
 -11   1 -17 4750.94 681.967   3
  11  -2 -16 52.9245 346.033   3
  11  -2 -15 2110.93 575.656   3
  11  -2 -14 1009.52 408.727   3
  11  -2 -13 1185.96 443.970   3
 -11  -2  13 1505.25 427.277   2
  11  -2 -12 38633.4 2030.41   3
 -11  -2  12 33835.3 1683.12   2
 -11  -2  11 1223.96 356.390   2
  11  -2 -11 1309.47 430.101   3
  11  -2 -10 34500.2 1874.59   3
 -11  -2  10 32932.5 1581.13   2
 -11  -2   9-14.1951 191.144   2
  11  -2  -9 227.113 286.872   3
 -11  -2   8 2177.98 406.948   2
  11  -2  -8 2620.61 512.340   3
 -11   2   7-219.538 276.655   2
 -11  -2   7-106.973 234.393   2
  11  -2  -7 5.56134 225.022   3
 -11  -2   6 89.5858 150.938   2
  11  -2  -6-81.6669 274.416   3
 -11   2   6 325.878 297.863   2
 -11  -2   5 4636.84 540.480   2
  11  -2  -5 3489.24 564.978   3
 -11   2   5 4290.18 609.113   2
 -11  -2   4 40736.5 1604.05   2
 -11   2   4 38170.2 1760.51   2
 -11  -2   3 574.322 229.422   2
 -11   2   3 193.521 246.290   2
 -11  -2   2 8315.60 697.169   2
 -11   2   2 6704.80 723.312   2
 -11  -2   1 596.935 252.994   2
  11  -2  -1 610.526 161.008   4
 -11   2   1 1103.81 310.785   2
 -11  -2   0 801.747 250.584   2
  11   2   0 1273.79 365.049   1
 -11   2   0 599.250 261.865   2
  11  -2   0 622.919 162.607   4
  11  -2   1 7408.92 530.704   4
 -11  -2  -1 6724.94 637.485   2
 -11   2  -1 7414.88 728.058   2
  11   2   1 8169.08 751.330   1
  11  -2   2 33516.5 1241.80   4
 -11  -2  -2 34916.0 1509.33   2
 -11   2  -2 34085.6 1578.06   2
  11   2   2 34857.8 1535.27   1
  11   2   3 4997.11 588.873   1
 -11  -2  -3 4380.23 529.483   2
 -11   2  -3 4573.09 582.018   2
  11  -2   3 4565.59 476.342   4
  11  -2   4 20634.0 1065.49   4
 -11  -2  -4 20894.7 1181.68   2
 -11   2  -4 19845.8 1199.64   2
  11   2   4 23103.0 1187.95   1
 -11  -2  -5 700.209 230.709   2
 -11   2  -5 900.162 274.497   2
  11  -2   5 1362.45 347.860   4
  11   2   5 872.676 288.715   1
  11  -2   6 27438.9 1341.17   4
 -11  -2  -6 29242.8 1480.36   2
  11   2   6 28201.9 1296.74   1
 -11   2  -6 27828.5 1445.61   2
  11  -2   7 9649.40 818.248   4
 -11  -2  -7 10013.1 867.331   2
  11   2   7 10250.0 761.589   1
 -11   2  -7 10439.2 887.446   2
 -11  -2  -8 6464.03 721.980   2
  11   2   8 7061.64 625.373   1
  11  -2   8 7007.47 727.121   4
 -11   2  -8 6600.10 717.570   2
 -11   2  -9 4230.03 596.313   2
  11  -2   9 4182.66 597.909   4
  11   2   9 4668.08 505.394   1
 -11  -2  -9 4823.73 643.543   2
 -11  -2 -10 9933.91 954.202   2
  11  -2  10 9414.43 941.345   4
 -11   2 -10 10395.8 930.589   2
 -11   2 -11 916.007 361.484   2
  11  -2  11 1401.41 506.885   4
 -11  -2 -11 895.460 296.042   2
 -11  -2 -12 19732.8 1417.58   2
  11  -2  12 19757.2 1429.09   4
 -11   2 -12 17025.6 1247.32   2
  11   2  12 17635.7 1353.89   4
  11   2  13 1198.48 504.892   4
  11  -2  13 1561.37 517.516   4
 -11   2 -13 1265.27 374.613   2
  11   2  14 1593.16 514.224   4
 -11  -2 -14 1365.92 447.057   3
  11  -2  14 1831.34 520.212   4
 -11   2 -14 1652.63 498.406   2
  11  -2  15-1212.63 591.546   4
 -11   2 -15-29.3516 256.945   2
  11  -3 -14 945.688 430.512   3
  11  -3 -13 9160.38 1043.71   3
  11  -3 -12-467.553 380.737   3
  11  -3 -11 24193.8 1636.71   3
  11  -3 -10 685.600 348.635   3
  11  -3  -9 1420.22 456.153   3
  11  -3  -8 225.326 281.831   3
  11  -3  -7 1845.82 499.606   3
 -11   3   7 2167.29 481.721   2
  11  -3  -6 1722.96 459.470   3
 -11   3   6 1850.30 456.072   2
  11  -3  -5 15551.7 1174.53   3
 -11  -3   5 17724.8 978.681   2
 -11   3   5 14941.0 1139.07   2
 -11  -3   4 8092.33 644.803   2
 -11   3   4 6816.67 765.494   2
 -11  -3   3 21906.4 1090.25   2
  11   3  -3 22554.6 1437.45   1
 -11   3   3 22685.6 1364.45   2
 -11  -3   2 35361.3 1415.20   2
  11   3  -2 35170.0 1813.61   1
 -11   3   2 36979.8 1761.98   2
 -11  -3   1 25131.1 1181.80   2
  11   3  -1 23771.2 1456.81   1
 -11   3   1 23988.2 1380.77   2
 -11  -3   0 13453.7 867.660   2
  11   3   0 14062.0 1077.35   1
 -11   3   0 13017.3 999.593   2
 -11  -3  -1 16341.4 974.203   2
  11   3   1 15873.5 1144.30   1
 -11   3  -1 15644.4 1096.16   2
 -11  -3  -2 14569.6 942.307   2
  11   3   2 15359.8 1095.51   1
 -11   3  -2 13314.8 989.179   2
 -11  -3  -3 1293.01 321.189   2
  11   3   3 1079.03 343.437   1
 -11   3  -3 896.658 282.950   2
  11   3   4 5038.88 664.854   1
 -11   3  -4 5330.34 631.850   2
 -11  -3  -4 5998.68 639.904   2
  11   3   5 1789.86 440.359   1
 -11   3  -5 1016.54 325.146   2
 -11  -3  -5 1396.36 336.893   2
 -11  -3  -6 15573.6 1084.09   2
  11   3   6 17065.5 1105.69   1
 -11   3  -6 17971.5 1159.52   2
 -11  -3  -7 11531.4 956.639   2
  11   3   7 9984.07 876.299   1
 -11   3  -7 10423.8 898.391   2
 -11  -3  -8 6481.15 747.670   2
 -11   3  -8 7380.63 768.590   2
  11   3   8 6649.99 693.060   1
 -11   3  -9 5433.51 672.062   2
  11   3   9 6809.08 705.324   1
 -11  -3  -9 5486.80 713.708   2
  11   3  10 11670.1 920.485   1
 -11   3 -10 10591.0 939.511   2
 -11   3 -11 22740.4 1403.70   2
 -11  -3 -12 3068.59 623.608   3
  11   3  13 1987.83 519.387   4
  11  -4 -12 903.827 353.857   3
  11  -4 -11 3822.25 739.274   3
  11  -4 -10 20009.4 1539.95   3
  11  -4  -9 740.369 336.939   3
  11  -4  -8 19011.7 1425.10   3
 -11   4   8 18438.7 1359.18   2
  11  -4  -7 14442.4 1224.86   3
 -11   4   7 12739.6 1119.61   2
 -11   4   6 1349.38 396.343   2
  11  -4  -6 1716.40 503.502   3
  11  -4  -5 6811.28 828.374   3
 -11   4   5 6096.27 759.195   2
  11   4  -4 364.193 333.428   1
 -11   4   4 1023.43 411.788   2
  11   4  -3 8594.27 956.925   1
 -11   4   3 8055.48 839.121   2
  11   4  -2 23487.9 1578.32   1
 -11   4   2 21728.3 1371.28   2
 -11   4   1 9313.55 888.296   2
  11   4  -1 8834.78 992.523   1
  11   4   0 18225.4 1376.59   1
 -11   4   0 21820.4 1327.00   2
  11   4   1 8332.42 936.579   1
 -11   4  -1 7961.85 824.951   2
  11   4   2 5012.81 720.005   1
 -11   4  -2 4090.45 572.289   2
  11   4   3 8306.13 905.252   1
  11   4   4-446.423 372.362   1
  11   4   5 1020.38 335.330   1
  11   4   6 11.6935 315.905   1
  11   4   7 1302.39 405.932   1
  11   4   8 22889.1 1442.99   1
 -11  -4  -8 24626.2 1487.82   3
 -11  -4  -9 968.490 363.455   3
  11   4   9 440.456 382.793   1
  11   4  10 7248.66 839.394   1
 -11  -4 -10 11252.8 1063.07   3
  11  -5 -10-603.166 508.941   3
  11  -5  -9 7210.28 955.364   3
  11   5  -4 7522.39 1027.88   1
  11   5  -3 551.759 468.675   1
  11   5  -2-117.524 476.610   1
  11   5  -1 16088.1 1432.45   1
  11   5   0 1030.59 515.833   1
  11   5   1 22559.1 1645.06   1
  11   5   2 254.043 339.974   1
  11   5   3-786.761 448.872   1
  11   5   4 235.023 420.972   1
  11   5   5 1199.28 487.044   1
 -11  -5  -8 2205.65 497.100   3
  12   0 -18 1353.42 517.362   3
  12   0 -17 549.831 450.567   3
  12   0 -16 1084.39 392.506   3
  12   0 -15-468.926 412.890   3
  12   0 -14 768.460 360.732   3
  12   0 -13-315.071 315.914   3
  12   0 -12 36579.8 1926.97   3
  12   0 -11-131.797 282.414   3
  12   0 -10 75149.6 2780.08   3
 -12   0   9 117.421 268.191   2
 -12   0   8 955.247 369.581   2
 -12   0   7-119.136 239.100   2
 -12   0   6 3696.77 570.911   2
 -12   0   5 190.522 247.326   2
 -12   0   4 20220.3 1250.90   2
 -12   0   3-1.17555 215.383   2
 -12   0   2 252516. 5347.64   2
 -12   0   1 514.916 308.647   2
 -12   0   0 68877.2 2347.74   2
 -12   0  -1 23.6672 209.545   2
 -12   0  -2 3324.13 499.897   2
 -12   0  -3-55.0583 197.098   2
 -12   0  -4 8651.58 799.062   2
 -12   0  -5-39.9345 192.222   2
 -12   0  -6 16345.9 1130.24   2
 -12   0  -7 72.3151 198.020   2
  12   0   8 22610.9 1376.77   4
 -12   0  -8 24741.9 1436.23   2
 -12   0  -9 193.175 258.680   2
  12   0   9-472.085 310.091   4
 -12   0 -10 2423.09 466.999   2
  12   0  10 2783.25 582.827   4
 -12   0 -11 378.449 285.206   2
  12   0  11-573.847 383.930   4
  12   0  12 276.768 335.914   4
 -12   0 -12-155.773 299.812   2
  12   0  13 619.852 395.605   4
 -12   0 -13-358.137 305.431   2
  12   0  14 7394.02 1001.07   4
 -12   0 -14 6147.41 873.085   2
  12   0  15 662.377 417.791   4
 -12   0 -15-605.131 410.038   2
 -12   0 -16 15525.2 1285.00   3
  12   1 -18 786.563 335.636   3
  12   1 -17 5074.27 803.948   3
  12  -1 -17 5592.71 828.924   3
  12   1 -16 2911.13 580.669   3
  12  -1 -16 3014.48 661.187   3
  12   1 -15 875.081 394.568   3
  12  -1 -15 1114.22 491.740   3
  12   1 -14 571.158 322.394   3
  12  -1 -14 974.042 451.899   3
  12  -1 -13 990.224 388.060   3
  12  -1 -12 6898.87 862.324   3
  12  -1 -11 44090.7 2171.84   3
 -12  -1  11 42095.1 1973.53   2
  12  -1 -10 1631.58 425.484   3
 -12  -1  10 1611.20 433.448   2
  12  -1  -9 14310.1 1172.88   3
 -12  -1   9 10579.1 935.719   2
 -12  -1   8 2741.55 494.012   2
  12  -1  -8 2953.26 587.107   3
 -12   1   8 2902.26 536.665   2
 -12  -1   7 360.110 267.136   2
 -12   1   7 320.545 242.482   2
 -12  -1   6 247.084 209.051   2
 -12   1   6 390.838 272.565   2
 -12  -1   5 3887.70 554.757   2
 -12   1   5 4026.96 588.429   2
 -12  -1   4 139.854 216.150   2
 -12   1   4 156.721 208.896   2
 -12  -1   3 38024.7 1673.10   2
 -12   1   3 38005.7 1775.78   2
 -12  -1   2 21284.3 1220.18   2
 -12   1   2 21468.5 1292.51   2
 -12  -1   1 26791.7 1375.75   2
 -12   1   1 30204.4 1532.80   2
 -12  -1   0 94.3008 189.367   2
 -12   1   0 191.801 191.626   2
 -12  -1  -1 5725.72 626.349   2
 -12   1  -1 4701.65 599.561   2
 -12  -1  -2 2299.73 434.185   2
 -12   1  -2 1619.76 380.111   2
 -12  -1  -3 360.135 243.847   2
 -12   1  -3 80.6259 237.283   2
 -12  -1  -4 5030.23 611.858   2
 -12   1  -4 3911.76 547.464   2
 -12  -1  -5 1420.48 375.463   2
 -12   1  -5 1282.76 343.497   2
  12  -1   5 1309.93 355.559   4
 -12  -1  -6 2846.62 498.114   2
 -12   1  -6 3471.83 551.207   2
  12  -1   6 2658.59 446.352   4
  12  -1   7 43424.9 1869.09   4
 -12  -1  -7 47204.9 2003.34   2
 -12   1  -7 44464.4 1940.57   2
 -12  -1  -8 83.0890 222.751   2
 -12   1  -8 173.385 239.100   2
  12  -1   8 273.313 255.573   4
  12  -1   9 17932.7 1262.94   4
 -12  -1  -9 18423.8 1284.10   2
 -12   1  -9 18330.4 1261.52   2
 -12  -1 -10 7232.68 831.983   2
 -12   1 -10 7054.49 788.245   2
  12  -1  10 6564.86 804.095   4
 -12   1 -11 1238.03 416.877   2
  12  -1  11 498.247 379.882   4
  12   1  11 172.712 327.118   4
 -12  -1 -11 669.830 329.360   2
 -12  -1 -12 7866.47 933.132   2
  12  -1  12 9117.37 1025.32   4
 -12   1 -12 8464.03 920.696   2
  12   1  12 7913.79 983.200   4
  12  -1  13 1021.07 467.838   4
  12   1  13 682.810 390.068   4
 -12  -1 -13 702.058 359.602   2
 -12   1 -13 984.280 359.597   2
  12  -1  14 407.257 419.078   4
  12   1  14 962.527 502.751   4
 -12  -1 -14-73.0050 291.167   2
 -12   1 -14 385.922 344.913   2
  12  -1  15 7180.56 988.263   4
 -12   1 -15 5970.62 825.997   2
 -12   1 -16 9083.92 958.213   3
  12  -2 -15 7093.86 970.630   3
  12  -2 -14 24438.2 1761.21   3
 -12  -2  14 24573.2 1521.28   2
 -12  -2  13 704.521 334.149   2
  12  -2 -13-218.885 380.834   3
  12  -2 -12 35944.5 2046.51   3
 -12  -2  12 36524.9 1787.96   2
 -12  -2  11 1903.36 422.001   2
  12  -2 -11 2199.21 542.597   3
 -12  -2  10 3300.94 513.331   2
  12  -2 -10 3006.55 598.692   3
 -12  -2   9 1447.05 438.437   2
  12  -2  -9-116.770 265.855   3
 -12  -2   8 36.4480 208.795   2
  12  -2  -8 30.7885 291.054   3
 -12   2   8 254.255 254.396   2
 -12  -2   7 1943.02 430.543   2
  12  -2  -7 1089.18 386.449   3
 -12   2   7 1688.75 442.251   2
 -12  -2   6 382.206 295.757   2
 -12   2   6 34.4739 237.536   2
 -12  -2   5 2719.07 435.655   2
 -12   2   5 2367.57 495.430   2
 -12  -2   4 8078.45 732.873   2
 -12   2   4 6974.55 781.990   2
 -12  -2   3 10.9510 211.120   2
 -12   2   3-286.886 304.699   2
 -12  -2   2 28313.6 1386.85   2
 -12   2   2 28292.1 1536.78   2
  12  -2  -1 18473.8 821.240   4
 -12  -2   1 20322.6 1158.57   2
 -12   2   1 21753.3 1326.33   2
  12  -2   0 9983.54 620.893   4
 -12  -2   0 9630.81 796.935   2
 -12   2   0 9370.19 874.949   2
 -12  -2  -1-103.022 224.615   2
 -12   2  -1-135.632 230.969   2
  12  -2   1-100.188 178.842   4
  12   2   1 28.6012 237.123   1
 -12  -2  -2 5245.72 603.405   2
  12  -2   2 5916.42 537.922   4
 -12   2  -2 6169.12 696.982   2
  12   2   2 6323.97 698.670   1
 -12  -2  -3 393.312 245.265   2
 -12   2  -3 646.110 312.742   2
  12  -2   3 648.090 239.526   4
  12   2   3 306.720 228.750   1
 -12  -2  -4 3936.29 544.505   2
 -12   2  -4 5400.01 662.193   2
  12  -2   4 4904.79 515.588   4
  12   2   4 5014.45 582.894   1
 -12  -2  -5 360.194 222.878   2
  12   2   5 252.229 227.349   1
 -12   2  -5-93.8294 272.945   2
  12  -2   5 384.639 269.528   4
  12  -2   6 9853.78 807.020   4
 -12  -2  -6 8929.68 845.206   2
 -12   2  -6 6725.99 746.982   2
  12   2   6 8105.79 717.715   1
 -12  -2  -7 1982.50 446.665   2
 -12   2  -7 1884.03 418.954   2
  12  -2   7 1783.22 385.329   4
  12   2   7 1103.48 306.547   1
  12  -2   8 56958.6 2166.36   4
 -12  -2  -8 51805.2 2178.12   2
 -12   2  -8 53366.7 2168.67   2
 -12   2  -9 4602.59 636.246   2
  12  -2   9 5337.99 730.272   4
 -12  -2  -9 5690.50 728.378   2
 -12  -2 -10 24677.2 1541.10   2
  12  -2  10 25022.1 1555.45   4
 -12   2 -10 25450.9 1509.35   2
 -12   2 -11 3063.05 585.506   2
  12  -2  11 1953.62 536.828   4
 -12  -2 -11 2083.27 475.187   2
  12  -2  12 1184.34 455.285   4
  12   2  12 425.197 425.623   4
 -12  -2 -12-2.23764 357.517   2
 -12   2 -12 622.602 310.815   2
  12  -2  13 3817.32 732.183   4
  12   2  13 4060.52 705.945   4
 -12   2 -13 3817.10 628.530   2
  12  -2  14 10379.7 1145.17   4
 -12   2 -14 6938.92 896.185   2
 -12   2 -15 2416.57 558.654   2
  12  -3 -14 692.912 325.805   3
  12  -3 -13 5720.04 879.649   3
  12  -3 -12 2797.45 627.455   3
  12  -3 -11 11835.4 1193.39   3
  12  -3 -10 1474.16 466.229   3
  12  -3  -9 12559.7 1181.59   3
  12  -3  -8 7103.05 911.039   3
 -12   3   8 6203.21 819.813   2
  12  -3  -7 12349.0 1135.16   3
 -12   3   7 11174.7 1054.41   2
  12  -3  -6-139.553 379.953   3
 -12   3   6 73.3996 258.180   2
 -12   3   5 14194.0 1139.71   2
 -12  -3   4 2515.11 395.405   2
 -12   3   4 2386.16 500.673   2
 -12  -3   3 18080.2 1034.92   2
 -12   3   3 18327.3 1282.14   2
  12   3  -2 1237.65 422.740   1
 -12  -3   2 1456.92 338.823   2
 -12   3   2 1209.65 328.530   2
 -12  -3   1 1807.64 338.072   2
  12   3  -1 1982.43 450.070   1
 -12   3   1 1537.87 420.768   2
 -12  -3   0 6905.91 660.044   2
 -12   3   0 6850.98 759.184   2
  12   3   0 8227.75 889.576   1
 -12  -3  -1 17903.0 1080.05   2
 -12   3  -1 17202.6 1189.80   2
  12   3   1 15575.6 1187.46   1
  12   3   2-363.641 394.085   1
 -12  -3  -2 288.881 202.537   2
 -12   3  -2 209.396 237.693   2
 -12  -3  -3 31772.8 1518.88   2
  12   3   3 31763.7 1649.94   1
 -12   3  -3 33552.5 1688.49   2
 -12  -3  -4 16285.9 1096.50   2
  12   3   4 16786.5 1182.83   1
 -12   3  -4 19396.4 1252.93   2
 -12  -3  -5 134.506 204.210   2
 -12   3  -5-24.9474 225.447   2
  12   3   5 67.0592 253.733   1
 -12   3  -6-3.43481 235.401   2
  12   3   6-64.2936 269.047   1
 -12  -3  -6 242.383 225.238   2
 -12  -3  -7 9581.37 905.688   2
  12   3   7 11165.1 940.695   1
 -12   3  -7 10588.7 946.946   2
  12   3   8-249.522 343.049   1
 -12   3  -8 181.949 249.040   2
 -12  -3  -8 357.741 262.520   2
 -12  -3  -9 35348.3 1864.19   2
 -12   3  -9 34093.8 1736.33   2
 -12   3 -10 1710.50 417.128   2
 -12  -3 -10 1129.86 451.525   2
 -12   3 -11 7917.00 867.946   2
  12  -4 -11 87.0642 350.676   3
  12  -4 -10 22409.4 1663.26   3
 -12   4  10 18754.2 1469.94   2
  12  -4  -9 5536.96 840.598   3
 -12   4   9 5113.84 766.290   2
  12  -4  -8 3623.78 687.999   3
 -12   4   8 3898.73 648.664   2
 -12   4   7 4361.27 684.240   2
  12  -4  -7 4621.09 808.298   3
  12  -4  -6 321.857 320.523   3
 -12   4   6 310.215 326.009   2
 -12   4   5 10818.7 1047.39   2
  12   4  -4 1000.44 491.752   1
 -12   4   4-228.046 266.170   2
 -12   4   3 15957.0 1231.29   2
  12   4  -3 18712.8 1485.31   1
  12   4  -2 25927.3 1726.07   1
 -12   4   2 21188.8 1410.63   2
  12   4  -1 4094.54 730.223   1
 -12   4   1 4696.15 685.710   2
  12   4   0 28247.9 1758.31   1
 -12   4   0 29317.7 1618.78   2
  12   4   1 29543.6 1770.59   1
 -12   4  -1 29683.7 1611.92   2
 -12   4  -2 624.183 302.675   2
  12   4   2-236.796 397.451   1
  12   4   3-161.241 293.805   1
  12   4   4 1143.57 390.859   1
  12   4   5-188.604 379.897   1
  12   4   6 7216.03 834.895   1
  12   4   7 497.306 327.867   1
  12   4   8 1816.85 481.483   1
 -12  -4  -9 855.715 400.892   3
  12   4   9 1289.48 454.767   1
  12  -5  -9 1129.16 366.997   3
  13   0 -17 329.403 340.467   3
  13   0 -16-23.6395 353.688   3
  13   0 -15 465.725 406.788   3
  13   0 -14 22064.3 1619.38   3
  13   0 -13-537.616 402.951   3
  13   0 -12 56897.4 2532.16   3
 -13   0  11 609.674 382.947   2
 -13   0  10-102.577 253.055   2
 -13   0   9-69.0290 278.450   2
 -13   0   8 57374.6 2320.67   2
 -13   0   7-227.936 281.239   2
 -13   0   6 77038.2 2705.94   2
 -13   0   5 242.434 240.757   2
 -13   0   4 259668. 5660.70   2
 -13   0   3 76.2743 275.656   2
 -13   0   2 99156.0 3041.76   2
 -13   0   1-131.524 252.831   2
 -13   0   0 293.669 244.926   2
 -13   0  -1-205.655 238.581   2
 -13   0  -2 993.572 329.130   2
 -13   0  -3 131.666 196.043   2
 -13   0  -4 42933.0 1904.15   2
 -13   0  -5 78.7704 228.252   2
 -13   0  -6 33707.7 1702.63   2
 -13   0  -7-73.1481 267.925   2
  13   0   8 8125.61 862.712   4
 -13   0  -8 8251.38 859.997   2
 -13   0  -9-89.7742 262.621   2
  13   0   9-15.9893 324.131   4
 -13   0 -10 7504.52 854.901   2
  13   0  10 6997.01 849.054   4
 -13   0 -11-407.562 304.184   2
  13   0  11 306.019 321.090   4
  13   0  12 7282.05 917.706   4
 -13   0 -12 6539.58 856.935   2
  13   0  13 1128.38 506.815   4
 -13   0 -13 12.6494 243.681   2
  13   0  14 6941.85 958.211   4
 -13   0 -14 7714.83 979.781   2
  13   1 -17 279.105 389.741   3
  13  -1 -16 352.554 486.281   3
  13  -1 -15 6063.25 885.723   3
  13  -1 -14 321.887 432.424   3
  13  -1 -13 14015.1 1332.46   3
 -13  -1  13 12786.9 1162.22   2
  13  -1 -12 3078.60 683.131   3
 -13  -1  12 2301.17 502.540   2
  13  -1 -11 14284.9 1261.97   3
 -13  -1  11 17169.5 1290.95   2
 -13   1  10 7209.04 881.006   2
  13  -1 -10 9250.06 1007.05   3
 -13  -1  10 7426.24 830.835   2
  13  -1  -9 11125.7 1074.32   3
 -13  -1   9 10150.8 954.737   2
 -13   1   9 10161.7 998.971   2
 -13  -1   8 2845.99 527.060   2
 -13   1   8 1482.98 435.147   2
 -13  -1   7 82.0253 220.782   2
 -13   1   7 456.072 311.387   2
 -13  -1   6 20474.7 1295.45   2
 -13   1   6 17672.5 1271.97   2
 -13  -1   5 11.3846 245.674   2
 -13   1   5 87.1696 261.358   2
 -13  -1   4 9069.42 843.580   2
 -13   1   4 7295.90 811.136   2
 -13  -1   3 42223.7 1846.18   2
 -13   1   3 42273.2 1950.49   2
 -13  -1   2 40673.5 1802.64   2
 -13   1   2 41397.5 1919.06   2
 -13  -1   1 35591.8 1666.87   2
 -13   1   1 35743.2 1752.04   2
 -13  -1   0 847.077 340.893   2
 -13   1   0 929.773 333.026   2
 -13  -1  -1 20.5252 220.994   2
 -13   1  -1 111.848 238.452   2
 -13  -1  -2 28766.8 1494.69   2
 -13   1  -2 29293.3 1568.75   2
 -13  -1  -3 6567.01 715.436   2
 -13   1  -3 7862.69 816.651   2
 -13  -1  -4 171.300 218.892   2
 -13   1  -4 140.709 252.093   2
  13  -1   5 11875.4 906.355   4
 -13  -1  -5 10295.8 925.725   2
 -13   1  -5 12315.9 1017.30   2
  13  -1   6 15328.7 1075.84   4
 -13  -1  -6 17359.4 1215.14   2
 -13   1  -6 17412.5 1229.19   2
  13  -1   7 11572.1 968.919   4
 -13  -1  -7 13041.9 1072.08   2
 -13   1  -7 13612.6 1090.02   2
 -13  -1  -8 5174.84 700.526   2
 -13   1  -8 5345.94 711.358   2
  13  -1   8 5576.87 732.279   4
  13  -1   9 9394.56 930.409   4
 -13  -1  -9 9194.70 949.723   2
 -13   1  -9 8836.00 928.953   2
  13  -1  10 17312.9 1316.89   4
 -13  -1 -10 17987.7 1345.85   2
 -13   1 -10 15032.1 1217.53   2
 -13   1 -11 2551.01 523.357   2
  13  -1  11 2855.37 589.882   4
  13   1  11 1860.89 514.190   4
 -13  -1 -11 2084.19 487.072   2
 -13   1 -12 113.125 245.388   2
  13  -1  12 87.0143 349.477   4
  13   1  12-296.753 359.920   4
 -13  -1 -12-198.148 284.819   2
  13  -1  13 510.158 388.612   4
  13   1  13-445.797 480.862   4
 -13  -1 -13-144.143 349.779   2
 -13   1 -13 103.530 271.377   2
 -13   1 -14 11940.2 1186.67   2
  13  -1  14 14489.4 1398.63   4
  13  -2 -14 7389.22 1018.49   3
 -13  -2  13-249.940 286.920   2
  13  -2 -13 1189.52 500.763   3
 -13  -2  12 7573.80 840.688   2
  13  -2 -12 9333.55 1087.85   3
 -13  -2  11 460.504 313.828   2
  13  -2 -11-318.550 378.848   3
  13  -2 -10 16685.9 1385.15   3
 -13  -2  10 16564.6 1187.53   2
 -13  -2   9-249.441 271.174   2
  13  -2  -9 58.4089 308.762   3
 -13   2   9 157.273 281.047   2
  13  -2  -8 14468.2 1257.31   3
 -13  -2   8 14891.7 1085.32   2
 -13   2   8 12538.8 1145.98   2
 -13  -2   7 988.350 346.315   2
 -13   2   7 413.373 241.977   2
 -13  -2   6 1226.68 343.539   2
 -13   2   6 1104.27 385.759   2
 -13  -2   5-5.85943 221.128   2
 -13   2   5 604.390 320.171   2
 -13  -2   4 9.66129 210.721   2
 -13   2   4 417.261 318.328   2
 -13  -2   3 1379.46 362.123   2
 -13   2   3 1495.78 400.741   2
 -13  -2   2 32991.4 1582.51   2
 -13   2   2 33726.9 1757.36   2
 -13  -2   1 751.797 307.056   2
 -13   2   1 1011.61 359.816   2
 -13  -2   0 8794.84 799.134   2
 -13   2   0 9861.58 944.379   2
 -13  -2  -1 275.918 230.313   2
 -13   2  -1 253.053 199.752   2
  13  -2   1 28.0199 209.464   4
 -13  -2  -2 180.534 209.125   2
 -13   2  -2 624.374 300.283   2
  13  -2   2 784.494 256.232   4
 -13  -2  -3 383.092 204.705   2
 -13   2  -3-251.045 214.244   2
  13   2   3 351.056 278.042   1
  13  -2   3 569.775 244.127   4
  13   2   4 6315.88 680.707   1
 -13  -2  -4 5044.49 627.068   2
 -13   2  -4 5639.35 709.916   2
  13  -2   4 5843.02 585.307   4
 -13  -2  -5 1998.12 441.309   2
  13   2   5 2634.58 479.362   1
 -13   2  -5 1872.45 436.965   2
  13  -2   5 2394.91 456.683   4
  13  -2   6 15748.7 1054.37   4
 -13  -2  -6 14456.5 1118.33   2
 -13   2  -6 16549.3 1208.74   2
  13   2   6 17181.1 1072.71   1
 -13  -2  -7 507.268 284.970   2
 -13   2  -7 583.736 275.155   2
  13  -2   7 1400.68 403.598   4
  13  -2   8 82119.1 2733.31   4
 -13  -2  -8 81733.5 2895.75   2
 -13   2  -8 81605.3 2866.10   2
 -13   2  -9 1761.20 447.085   2
  13  -2   9 1639.74 463.333   4
 -13  -2  -9 2375.05 517.566   2
 -13   2 -10 337.930 238.390   2
  13  -2  10 258.947 298.322   4
 -13  -2 -10 483.319 325.159   2
 -13   2 -11 1643.88 517.296   2
  13  -2  11 1176.29 468.731   4
 -13  -2 -11 1438.67 482.191   2
 -13   2 -12 4065.53 692.514   2
  13  -2  12 5167.71 809.682   4
  13   2  12 4093.41 795.617   4
 -13  -2 -12 3906.58 702.952   2
 -13  -2 -13 344.061 339.564   2
  13  -2  13 395.775 373.681   4
 -13   2 -13 597.817 343.784   2
  13  -2  14 1063.90 533.690   4
 -13   2 -14 310.694 308.414   2
  13  -3 -13 9900.45 1208.35   3
  13  -3 -12 2803.60 635.224   3
  13  -3 -11 18408.3 1525.11   3
  13  -3 -10 20027.8 1582.74   3
 -13   3  10 15898.0 1382.69   2
  13  -3  -9 9542.48 1099.66   3
 -13   3   9 8834.84 994.082   2
  13  -3  -8 102.785 341.778   3
 -13   3   8-502.552 344.456   2
 -13   3   7 3092.15 558.749   2
 -13   3   6 16799.6 1307.77   2
 -13   3   5 1730.57 515.709   2
 -13  -3   4 297.325 244.369   2
 -13   3   4 324.737 285.815   2
 -13  -3   3 12503.0 900.907   2
 -13   3   3 12038.5 1086.97   2
 -13  -3   2 7560.82 728.622   2
 -13   3   2 7932.28 862.309   2
 -13  -3   1 46586.7 1840.82   2
 -13   3   1 44575.1 2071.69   2
  13   3  -1 45139.1 2161.98   1
  13   3   0 4553.95 712.889   1
 -13   3   0 4902.14 685.431   2
 -13  -3   0 5069.72 619.060   2
 -13  -3  -1 12277.5 932.591   2
 -13   3  -1 12297.9 1056.81   2
  13   3   1 12772.0 1114.89   1
 -13  -3  -2 1215.48 305.721   2
 -13   3  -2 1150.87 382.217   2
 -13  -3  -3 1280.59 360.796   2
  13   3   3 1441.04 444.721   1
 -13   3  -3 2321.58 511.197   2
 -13  -3  -4 17343.4 1194.34   2
 -13   3  -4 17319.6 1237.06   2
  13   3   4 18390.1 1273.06   1
 -13  -3  -5 10558.6 955.056   2
 -13   3  -5 10183.6 950.961   2
  13   3   5 8396.69 874.281   1
 -13   3  -6 755.982 309.804   2
  13   3   6 727.616 357.551   1
 -13  -3  -6 319.376 273.441   2
 -13  -3  -7 30235.4 1674.70   2
 -13   3  -7 31557.3 1711.89   2
  13   3   7 33286.7 1682.50   1
 -13   3  -8 75.0677 239.740   2
 -13  -3  -8 300.522 322.321   2
 -13  -3  -9 14034.7 1203.74   2
 -13   3  -9 15011.2 1188.00   2
 -13   3 -10-161.644 278.797   2
 -13  -3 -10 415.310 247.484   2
 -13   3 -11 443.494 326.283   2
  13  -4 -10 1272.05 485.215   3
 -13   4  10 658.311 389.216   2
  13  -4  -9-493.472 346.448   3
 -13   4   9-75.6067 277.369   2
 -13   4   8 1295.78 458.475   2
  13  -4  -8 378.298 326.650   3
 -13   4   7 15475.0 1305.85   2
 -13   4   6 4602.77 718.547   2
 -13   4   5 5393.35 765.213   2
 -13   4   4 29792.4 1775.00   2
 -13   4   3 4606.59 691.407   2
  13   4  -3 6616.28 964.297   1
 -13   4   2 20678.0 1440.63   2
  13   4  -2 21016.3 1615.56   1
  13   4  -1 761.611 395.686   1
 -13   4   1 128.147 278.496   2
 -13   4   0 757.879 374.745   2
  13   4   0-173.548 385.117   1
  13   4   1 884.731 464.462   1
 -13   4  -1 6.88124 234.057   2
 -13   4  -2-534.116 326.657   2
  13   4   2-200.862 411.199   1
  13   4   3 1093.65 490.945   1
  13   4   4 10161.7 1039.87   1
  13   4   5-589.853 464.434   1
  13   4   6 6398.25 839.226   1
  13   4   7 1108.18 443.263   1
  13   4   8 3753.33 651.782   1
  14   0 -16-493.425 532.523   3
  14   0 -15 210.420 365.850   3
  14   0 -14 26733.9 1834.01   3
 -14   0  13-67.5115 287.080   2
 -14   0  12 3970.37 711.282   2
 -14   0  11-378.354 303.141   2
 -14   0  10 3916.90 640.032   2
 -14   0   9 212.150 273.535   2
 -14   0   8 2942.56 533.405   2
 -14   0   7-12.0134 280.320   2
 -14   0   6 19915.6 1378.22   2
 -14   0   5-165.481 286.635   2
 -14   0   4 30336.2 1661.32   2
 -14   0   3-340.013 323.112   2
 -14   0   2 19374.7 1314.76   2
 -14   0   1-225.386 270.940   2
 -14   0   0 5389.32 678.382   2
 -14   0  -1 181.636 267.016   2
 -14   0  -2 4649.71 647.647   2
 -14   0  -3 352.803 304.839   2
 -14   0  -4 33020.1 1729.89   2
 -14   0  -5 587.387 332.584   2
 -14   0  -6 11625.9 1029.86   2
 -14   0  -7 88.1685 326.903   2
  14   0   8 19349.8 1353.08   4
 -14   0  -8 18289.6 1335.61   2
 -14   0  -9 306.953 357.464   2
  14   0   9-104.695 314.001   4
  14   0  10 22592.7 1555.27   4
 -14   0 -10 23985.9 1592.63   2
 -14   0 -11-543.959 386.738   2
  14   0  11-469.497 433.003   4
  14   0  12 43.5862 373.442   4
 -14   0 -12 455.346 345.200   2
  14   0  13-7.11804 426.048   4
 -14   0 -13-6.09166 276.021   2
 -14  -1  16-399.509 426.463   2
  14  -1 -15 17807.3 1596.00   3
 -14  -1  15 15431.1 1362.09   2
  14  -1 -14 54.2365 371.904   3
 -14  -1  14 696.712 434.594   2
  14  -1 -13 22905.4 1731.19   3
 -14  -1  13 20365.9 1487.11   2
 -14   1  12-25.3942 301.077   2
 -14  -1  12 22.3381 255.469   2
  14  -1 -12 11.7109 321.283   3
  14  -1 -11 1296.46 489.379   3
 -14  -1  11 1868.09 487.635   2
 -14   1  11 1884.08 486.013   2
 -14  -1  10 507.744 301.696   2
 -14   1  10-80.0768 270.884   2
 -14  -1   9 2208.01 513.592   2
 -14   1   9 2874.96 582.390   2
 -14  -1   8-280.536 280.588   2
 -14   1   8 36.9973 299.134   2
 -14  -1   7 11763.5 1040.97   2
 -14   1   7 9710.20 974.543   2
 -14  -1   6 7073.05 813.354   2
 -14   1   6 7606.84 875.742   2
 -14  -1   5 57482.4 2308.58   2
 -14   1   5 53379.9 2336.66   2
 -14  -1   4 47921.3 2082.83   2
 -14   1   4 47815.1 2183.54   2
 -14  -1   3 14024.1 1092.19   2
 -14   1   3 15087.2 1182.94   2
 -14  -1   2 666.211 283.150   2
 -14   1   2 819.332 338.060   2
 -14  -1   1 12380.3 1017.77   2
 -14   1   1 13620.5 1094.33   2
 -14  -1   0 4566.97 626.015   2
 -14   1   0 4751.85 661.914   2
 -14  -1  -1-87.1624 251.175   2
 -14   1  -1 255.480 284.599   2
 -14  -1  -2 1695.44 373.195   2
 -14   1  -2 2362.79 515.623   2
 -14  -1  -3 1294.95 402.196   2
 -14   1  -3 1014.20 329.209   2
 -14  -1  -4 3634.67 592.393   2
 -14   1  -4 4210.50 618.042   2
  14  -1   5 15961.2 1106.80   4
 -14  -1  -5 16904.4 1229.72   2
 -14   1  -5 19295.2 1329.91   2
 -14  -1  -6 871.398 346.462   2
 -14   1  -6 644.195 344.617   2
  14  -1   6 578.188 314.597   4
  14  -1   7 22427.8 1381.16   4
 -14  -1  -7 23583.7 1500.09   2
 -14   1  -7 22528.3 1480.33   2
  14  -1   8 10848.1 1005.81   4
 -14  -1  -8 9910.89 983.452   2
 -14   1  -8 10119.9 991.119   2
 -14  -1  -9 2898.19 588.300   2
 -14   1  -9 2928.59 552.349   2
  14  -1   9 3236.70 603.538   4
 -14  -1 -10 125.353 271.793   2
 -14   1 -10 32.0053 283.118   2
  14  -1  10-550.258 391.269   4
 -14   1 -11-437.551 324.979   2
  14  -1  11 72.2987 352.986   4
  14   1  11 318.662 309.247   4
 -14  -1 -11 253.334 239.163   2
 -14  -1 -12 10104.9 1098.54   2
  14  -1  12 12777.0 1225.08   4
 -14   1 -12 12953.0 1217.05   2
  14   1  12 11967.6 1190.06   4
  14  -1  13 5175.27 870.809   4
 -14   1 -13 4325.35 756.599   2
  14  -2 -13 2813.70 682.932   3
  14  -2 -12 25504.4 1889.23   3
 -14  -2  12 26364.9 1607.08   2
 -14  -2  11 497.257 323.526   2
  14  -2 -11 360.980 409.474   3
 -14   2  11 77.8033 314.451   2
  14  -2 -10 12458.6 1280.67   3
 -14  -2  10 11979.4 1062.22   2
 -14   2  10 9897.39 1079.38   2
 -14  -2   9 7588.38 828.497   2
 -14   2   9 6989.21 879.740   2
 -14  -2   8 588.483 324.204   2
 -14   2   8 906.961 381.070   2
 -14  -2   7 793.961 324.509   2
 -14   2   7 979.776 379.421   2
 -14  -2   6-337.705 298.283   2
 -14   2   6 121.874 298.972   2
 -14  -2   5 430.187 255.496   2
 -14   2   5 507.813 319.422   2
 -14  -2   4 15613.2 1127.44   2
 -14   2   4 14256.4 1208.20   2
 -14  -2   3 942.876 350.169   2
 -14   2   3 1251.16 413.746   2
 -14  -2   2 62808.3 2332.23   2
 -14   2   2 57338.3 2427.19   2
 -14  -2   1 2627.05 479.270   2
 -14   2   1 2959.94 526.347   2
 -14  -2   0 382.694 281.217   2
 -14   2   0-42.3851 253.129   2
 -14  -2  -1 61.0152 215.937   2
 -14   2  -1 176.569 304.576   2
 -14  -2  -2 7106.84 780.002   2
 -14   2  -2 10235.6 976.884   2
 -14  -2  -3 1565.38 393.665   2
 -14   2  -3 2323.51 478.907   2
  14  -2   3 1326.85 323.572   4
  14  -2   4 12921.4 902.748   4
 -14  -2  -4 12473.4 1031.71   2
 -14   2  -4 12817.2 1090.45   2
 -14  -2  -5 154.599 226.860   2
 -14   2  -5-400.725 308.899   2
  14  -2   5-365.336 369.454   4
  14  -2   6 32397.8 1589.62   4
 -14  -2  -6 32907.8 1763.55   2
 -14   2  -6 32690.4 1778.26   2
 -14  -2  -7 8518.30 910.780   2
  14  -2   7 7130.11 774.048   4
 -14   2  -7 10004.9 990.581   2
  14  -2   8 11048.3 1043.41   4
 -14  -2  -8 12233.2 1124.52   2
 -14   2  -8 10068.0 1003.66   2
 -14   2  -9 1222.47 389.759   2
  14  -2   9 1394.28 425.527   4
 -14  -2  -9 1477.73 462.840   2
 -14   2 -10 943.840 270.591   2
  14  -2  10 526.070 364.715   4
 -14  -2 -10 365.339 252.781   2
 -14   2 -11 486.333 320.496   2
  14  -2  11 157.464 291.157   4
 -14  -2 -11 132.220 271.622   2
 -14   2 -12 2734.49 596.703   2
  14  -2  12 4614.96 773.687   4
  14  -2  13 1233.14 482.207   4
  14  -3 -11 13443.5 1374.16   3
 -14   3  11 9346.76 1079.82   2
  14  -3 -10 3058.30 689.313   3
 -14   3  10 818.694 367.001   2
  14  -3  -9 1131.00 527.818   3
 -14   3   9 365.221 330.937   2
 -14   3   8 43.8121 278.532   2
 -14   3   7 1898.23 538.546   2
 -14   3   6 695.475 377.250   2
 -14   3   5 4145.50 675.420   2
 -14   3   4 4688.13 719.547   2
 -14  -3   3 50159.1 1980.04   2
 -14   3   3 50127.4 2317.62   2
 -14  -3   2 3196.29 514.362   2
 -14   3   2 2055.90 454.124   2
 -14  -3   1 19027.5 1206.84   2
 -14   3   1 21164.9 1444.71   2
 -14  -3   0 71.8147 241.936   2
 -14   3   0 244.757 300.957   2
 -14  -3  -1 779.340 334.696   2
  14   3   1 133.712 333.752   1
 -14   3  -1 521.801 293.572   2
 -14  -3  -2 1625.85 403.365   2
 -14   3  -2 2192.03 513.289   2
  14   3   2 2523.37 599.516   1
 -14  -3  -3 5383.63 687.273   2
  14   3   3 5838.40 780.017   1
 -14   3  -3 5430.40 720.479   2
 -14  -3  -4 353.914 272.730   2
 -14   3  -4 1016.31 356.241   2
  14   3   4 942.235 357.814   1
 -14  -3  -5 28518.6 1618.86   2
 -14   3  -5 29267.4 1688.78   2
  14   3   5 30620.6 1678.23   1
 -14   3  -6 3099.34 568.918   2
  14   3   6 3340.30 594.535   1
 -14  -3  -6 2699.14 533.930   2
 -14  -3  -7 16131.9 1266.62   2
 -14   3  -7 17643.5 1325.44   2
 -14   3  -8-38.9737 281.709   2
 -14  -3  -8 106.672 289.054   2
 -14   3  -9 483.595 321.958   2
 -14  -3  -9 15.6898 295.941   2
 -14   3 -10 1654.00 493.591   2
 -14  -3 -10 1231.64 447.384   2
 -14   3 -11 1810.77 494.500   2
  14  -4  -9 10015.1 1162.67   3
 -14   4   9 7753.28 1002.56   2
 -14   4   8 598.032 430.901   2
 -14   4   7 2164.81 528.728   2
 -14   4   6 9349.27 1039.70   2
 -14   4   5-162.891 411.183   2
 -14   4   4 2010.11 496.867   2
 -14   4   3 2631.92 521.857   2
  14   4  -2 1030.08 429.746   1
 -14   4   2 1553.20 476.829   2
 -14   4   1 473.600 294.667   2
  14   4  -1-360.525 426.128   1
 -14   4   0 13803.7 1194.55   2
  14   4   0 16720.7 1438.40   1
 -14   4  -1 6564.40 828.947   2
  14   4   1 6414.80 921.818   1
 -14   4  -2 3392.70 606.410   2
  14   4   2 2448.10 590.937   1
  14   4   3-511.223 490.842   1
  14   4   4 7027.28 903.249   1
  14   4   5 551.182 342.319   1
  14   4   6 6030.10 858.778   1
  14   4   7 2033.18 533.666   1
 -15   0  15-8.63241 396.896   2
 -15   0  14 7862.20 1001.05   2
 -15   0  13 200.380 291.069   2
 -15   0  12 2566.02 576.656   2
 -15   0  11 123.045 272.469   2
 -15   0  10 1689.15 501.343   2
 -15   0   9 99.4468 299.230   2
 -15   0   8 1492.54 436.460   2
 -15   0   7 786.399 397.562   2
 -15   0   6 8470.14 931.031   2
 -15   0   5-75.9055 269.228   2
 -15   0   4 13943.0 1177.46   2
 -15   0   3-296.257 312.960   2
 -15   0   2 16258.8 1250.80   2
 -15   0   1-76.6623 261.795   2
 -15   0   0 32939.2 1779.72   2
 -15   0  -1 347.956 296.737   2
 -15   0  -2 7830.28 870.353   2
 -15   0  -3 59.3624 289.851   2
 -15   0  -4 2709.51 528.217   2
 -15   0  -5 197.140 270.863   2
 -15   0  -6 88974.3 3147.19   2
 -15   0  -7 27.0577 293.784   2
  15   0   8 17138.9 1317.80   4
 -15   0  -8 21556.8 1506.28   2
 -15   0  -9-308.999 331.838   2
  15   0   9-2.14933 310.234   4
 -15   0 -10 3900.38 696.988   2
  15   0  10 3985.11 678.181   4
 -15   0 -11 168.518 316.162   2
  15   0  11 91.1844 376.719   4
  15   0  12 6995.81 931.399   4
 -15  -1  16-86.3393 320.248   2
 -15  -1  15 14316.5 1333.54   2
 -15   1  14 2197.80 566.323   2
 -15  -1  14 3779.98 716.828   2
  15  -1 -14 2473.93 712.458   3
  15  -1 -13 3984.56 760.802   3
 -15  -1  13 5230.66 797.370   2
 -15   1  13 6703.71 940.162   2
 -15  -1  12 2283.33 508.052   2
 -15   1  12 2974.84 654.584   2
 -15  -1  11-71.9638 352.896   2
 -15   1  11 499.729 306.416   2
 -15  -1  10 4130.87 671.933   2
 -15   1  10 4082.94 684.095   2
 -15  -1   9 9306.08 997.535   2
 -15   1   9 8094.85 964.442   2
 -15  -1   8 14417.9 1200.53   2
 -15   1   8 13735.7 1231.27   2
 -15  -1   7 20937.5 1440.67   2
 -15   1   7 17898.6 1372.36   2
 -15   1   6 6508.03 845.868   2
 -15  -1   6 7102.77 864.848   2
 -15  -1   5 33947.2 1812.47   2
 -15   1   5 34463.6 1914.78   2
 -15  -1   4 429.901 294.404   2
 -15   1   4-8.05257 281.060   2
 -15  -1   3 11242.6 1020.35   2
 -15   1   3 8209.68 927.844   2
 -15  -1   2 647.577 324.327   2
 -15   1   2 488.877 292.580   2
 -15  -1   1 1407.90 402.585   2
 -15   1   1 1492.42 440.434   2
 -15  -1   0 8431.00 866.654   2
 -15   1   0 7442.33 861.461   2
 -15  -1  -1 799.262 354.095   2
 -15   1  -1 67.1980 338.899   2
 -15  -1  -2 14941.0 1180.50   2
 -15   1  -2 15506.8 1233.98   2
 -15  -1  -3 12197.1 1069.40   2
 -15   1  -3 11276.4 1062.04   2
 -15  -1  -4 7050.19 833.211   2
 -15   1  -4 6800.37 816.317   2
  15  -1   5 27001.2 1488.55   4
 -15  -1  -5 30578.5 1734.32   2
 -15   1  -5 29209.7 1722.03   2
 -15  -1  -6 3663.39 632.547   2
 -15   1  -6 4334.86 686.311   2
  15  -1   6 4386.22 614.249   4
  15  -1   7 13074.5 1087.61   4
 -15  -1  -7 13517.5 1193.63   2
 -15   1  -7 15349.1 1250.89   2
 -15  -1  -8 1269.46 482.778   2
  15  -1   8 1004.85 361.268   4
 -15  -1  -9 2800.81 588.343   2
 -15   1  -9 3638.39 656.290   2
  15  -1   9 3173.91 639.334   4
 -15  -1 -10 2273.81 538.491   2
 -15   1 -10 1179.33 455.460   2
  15  -1  10 2147.50 507.587   4
 -15   1 -11 861.972 458.103   2
  15  -1  11 317.003 404.537   4
  15   1  11 739.410 447.029   4
 -15  -1 -11 268.456 308.863   2
  15  -1  12-854.548 422.814   4
  15  -2 -12 36284.9 2277.24   3
 -15   2  12 35123.2 2106.50   2
  15  -2 -11 2621.98 712.789   3
 -15  -2  11 3835.28 658.117   2
 -15   2  11 4413.33 790.293   2
 -15  -2  10 272.523 342.438   2
 -15   2  10-131.044 271.333   2
 -15  -2   9-115.853 379.165   2
 -15   2   9-247.725 276.268   2
 -15  -2   8 452.372 295.750   2
 -15   2   8 647.418 392.697   2
 -15  -2   7 1184.62 362.294   2
 -15   2   7 1038.08 400.339   2
 -15  -2   6 29380.4 1645.62   2
 -15   2   6 28275.9 1769.68   2
 -15  -2   5 1718.45 426.375   2
 -15   2   5 2258.62 569.191   2
 -15  -2   4 40299.8 1915.37   2
 -15   2   4 41641.4 2126.54   2
 -15  -2   3 5965.67 748.423   2
 -15   2   3 5738.24 782.051   2
 -15  -2   2 5457.82 708.209   2
 -15   2   2 5514.99 763.699   2
 -15  -2   1 10582.1 963.483   2
 -15   2   1 12221.1 1125.71   2
 -15  -2   0 255.874 228.840   2
 -15   2   0 222.028 267.685   2
 -15  -2  -1 3684.32 594.156   2
 -15   2  -1 3685.72 608.403   2
 -15  -2  -2 5545.36 736.801   2
 -15   2  -2 6184.80 811.019   2
 -15  -2  -3 1345.91 382.591   2
 -15   2  -3 1423.87 465.995   2
 -15  -2  -4 35298.6 1851.91   2
 -15   2  -4 34336.4 1889.89   2
 -15  -2  -5 3201.89 595.893   2
 -15   2  -5 3362.12 622.387   2
 -15  -2  -6 8648.67 925.715   2
  15  -2   6 7958.20 807.766   4
 -15   2  -6 8742.84 963.629   2
  15  -2   7 10141.6 934.224   4
 -15  -2  -7 8108.93 933.783   2
 -15  -2  -8 31.4850 284.080   2
 -15   2  -8-96.7547 291.779   2
  15  -2   8-542.841 330.784   4
 -15   2  -9 784.386 389.525   2
  15  -2   9-148.551 390.290   4
 -15  -2  -9 152.483 268.699   2
 -15   2 -10 1136.85 480.378   2
  15  -2  10 1060.24 463.720   4
 -15  -2 -10 258.531 310.332   2
 -15   2 -11 6839.19 887.316   2
  15  -2  11 6834.48 936.219   4
  15  -2  12 15069.4 1363.03   4
 -15   3  10 1760.19 550.016   2
 -15   3   9 2672.50 641.946   2
 -15   3   8 134.430 282.240   2
 -15   3   7 1735.37 496.853   2
 -15   3   6 214.881 315.849   2
 -15   3   5 32595.5 1941.13   2
 -15   3   4 519.010 277.190   2
 -15   3   3 10760.2 1087.60   2
 -15  -3   2 1094.37 341.198   2
 -15   3   2 1461.99 430.428   2
 -15  -3   1-133.099 246.149   2
 -15   3   1-205.582 304.319   2
 -15  -3   0 2162.70 445.002   2
 -15   3   0 3796.34 639.714   2
 -15  -3  -1 122.416 238.773   2
 -15   3  -1-270.679 337.272   2
 -15  -3  -2 1820.58 440.117   2
 -15   3  -2 2713.96 585.724   2
 -15  -3  -3 12412.6 1088.94   2
 -15   3  -3 13874.6 1229.92   2
  15   3   3 14399.9 1220.42   1
 -15  -3  -4 3935.67 646.141   2
 -15   3  -4 5135.68 757.223   2
  15   3   4 4056.71 692.264   1
 -15  -3  -5 17715.2 1316.15   2
 -15   3  -5 17451.7 1363.56   2
  15   3   5 19700.9 1404.08   1
 -15  -3  -6 5040.45 722.623   2
 -15   3  -6 6709.42 843.440   2
 -15   3  -7 398.918 310.429   2
 -15  -3  -7 525.750 384.805   2
 -15   3  -8-314.686 351.395   2
 -15  -3  -8 95.8979 308.385   2
 -15   3  -9-161.281 305.408   2
 -15  -3  -9-125.544 333.448   2
 -15   3 -10 2949.91 605.669   2
 -15   4   7 625.709 422.292   2
 -15   4   6 2890.91 610.355   2
 -15   4   5 302.272 349.419   2
 -15   4   4 6862.86 938.672   2
 -15   4   3 1392.12 513.015   2
 -15   4   2 7180.07 897.528   2
 -15   4   1 981.595 380.551   2
 -15   4   0 12475.1 1173.04   2
  15   4   0 13895.3 1336.51   1
 -15   4  -1-19.1176 270.606   2
  15   4   1 643.232 404.820   1
  15   4   2-313.469 519.430   1
  15   4   3 1226.57 426.130   1
  15   4   4 2371.35 692.682   1
  15   4   5 4246.46 731.156   1
  15   4   6 14746.9 1304.43   1
 -16   0  14 78.9934 464.153   2
 -16   0  13 1542.32 517.698   2
 -16   0  12 96.0807 343.752   2
 -16   0  11 80.2067 327.477   2
 -16   0  10 20479.6 1555.75   2
 -16   0   9-107.669 337.654   2
 -16   0   8 178.297 297.296   2
 -16   0   7-331.261 415.588   2
 -16   0   6 3712.98 684.378   2
 -16   0   5-594.718 398.450   2
 -16   0   4 26819.1 1689.14   2
 -16   0   3 204.602 271.586   2
 -16   0   2 3441.04 639.906   2
 -16   0   1 89.6075 269.521   2
 -16   0   0 149.249 292.669   2
 -16   0  -1 58.4607 285.331   2
 -16   0  -2 983.156 345.592   2
 -16   0  -3-432.616 348.906   2
 -16   0  -4 28280.9 1735.76   2
 -16   0  -5-115.401 315.875   2
 -16   0  -6 42341.8 2163.36   2
 -16   0  -7-44.1751 261.504   2
 -16   0  -8 600.466 315.165   2
  16   0   8-139.938 307.483   4
 -16   0  -9-135.129 286.173   2
  16   0   9-39.5049 350.051   4
 -16   0 -10 3511.02 660.247   2
  16   0  10 3664.76 709.927   4
  16   0  11-423.136 515.275   4
 -16  -1  15 8594.39 1099.35   2
 -16  -1  14 5844.34 868.383   2
 -16  -1  13 17286.8 1467.58   2
 -16  -1  12 16440.6 1386.89   2
 -16   1  12 11672.7 1243.13   2
 -16  -1  11 2795.68 585.784   2
 -16   1  11 2244.45 546.901   2
 -16  -1  10 1361.88 418.376   2
 -16   1  10 330.041 284.922   2
 -16  -1   9 215.261 321.393   2
 -16   1   9 493.485 438.267   2
 -16  -1   8 21847.3 1542.91   2
 -16   1   8 18932.0 1503.03   2
 -16  -1   7 15251.6 1273.47   2
 -16   1   7 12450.5 1203.52   2
 -16  -1   6 165.556 265.229   2
 -16   1   6 234.627 322.893   2
 -16  -1   5 53426.7 2385.54   2
 -16   1   5 51513.3 2446.79   2
 -16  -1   4 1719.76 417.684   2
 -16   1   4 1629.50 486.144   2
 -16  -1   3 5864.82 792.116   2
 -16   1   3 3591.87 655.711   2
 -16  -1   2 88.7933 240.440   2
 -16   1   2-62.7254 269.592   2
 -16  -1   1-81.9647 250.093   2
 -16   1   1 415.297 309.851   2
 -16  -1   0 2706.69 554.803   2
 -16   1   0 3470.91 627.335   2
 -16  -1  -1 3448.52 613.995   2
 -16   1  -1 4027.83 668.849   2
 -16  -1  -2 390.732 286.800   2
 -16   1  -2-24.8054 255.698   2
 -16  -1  -3 18119.5 1354.29   2
 -16   1  -3 19662.2 1449.79   2
 -16  -1  -4 6871.31 847.085   2
 -16   1  -4 7920.89 933.242   2
  16  -1   5 47423.9 2031.15   4
 -16  -1  -5 47874.4 2287.51   2
 -16   1  -5 51216.7 2390.29   2
 -16  -1  -6 802.580 398.412   2
 -16   1  -6 203.740 299.644   2
  16  -1   6 462.629 389.227   4
 -16  -1  -7 6859.77 869.680   2
 -16   1  -7 7977.31 936.460   2
  16  -1   7 7898.86 852.170   4
 -16  -1  -8 2770.24 599.421   2
 -16   1  -8 2705.65 595.399   2
  16  -1   8 2030.97 508.208   4
 -16  -1  -9 343.649 348.297   2
 -16   1  -9 546.481 366.794   2
 -16   1 -10-87.1371 279.014   2
  16  -1  10-158.550 325.642   4
  16  -1  11 595.474 356.891   4
 -16  -2  10 1854.77 458.122   2
 -16   2  10 2271.82 604.717   2
 -16  -2   9 4854.63 716.092   2
 -16   2   9 4683.80 782.946   2
 -16  -2   8 11755.5 1104.62   2
 -16   2   8 9913.60 1104.47   2
 -16  -2   7 1527.85 427.368   2
 -16   2   7 2997.86 653.563   2
 -16  -2   6 79783.1 2917.97   2
 -16   2   6 75039.4 3104.88   2
 -16  -2   5 3643.85 617.778   2
 -16   2   5 2302.81 625.164   2
 -16  -2   4 31278.5 1737.38   2
 -16   2   4 29621.4 1859.38   2
 -16  -2   3 1441.70 421.384   2
 -16   2   3 1458.63 424.097   2
 -16  -2   2 45.3594 270.187   2
 -16   2   2 727.140 423.202   2
 -16  -2   1 103.373 244.387   2
 -16   2   1-319.380 342.148   2
 -16  -2   0 872.210 387.027   2
 -16   2   0 1690.96 476.597   2
 -16  -2  -1 1411.64 421.757   2
 -16   2  -1 860.595 407.895   2
 -16  -2  -2 20074.6 1405.79   2
 -16   2  -2 17701.0 1415.35   2
 -16  -2  -3-86.5604 243.222   2
 -16   2  -3-270.485 409.853   2
 -16  -2  -4 7357.20 883.737   2
 -16   2  -4 7293.88 909.826   2
 -16  -2  -5 790.540 369.704   2
 -16   2  -5 1288.28 434.245   2
 -16  -2  -6 342.582 315.835   2
 -16   2  -6 1161.91 368.943   2
 -16  -2  -7 447.647 341.104   2
 -16   2  -7 510.199 360.144   2
 -16  -2  -8 4127.17 739.223   2
 -16   2  -8 3465.03 650.969   2
 -16   2  -9 812.976 327.511   2
 -16  -2  -9 583.009 359.938   2
  16  -2  11 1811.01 649.662   4
 -16   3   8 1863.23 539.100   2
 -16   3   7 5089.74 785.009   2
 -16   3   6 850.793 455.275   2
 -16   3   5 9089.40 1069.67   2
 -16   3   4 945.548 488.451   2
 -16   3   3 215.862 290.694   2
 -16   3   2 1570.34 625.812   2
 -16   3   1 449.029 352.194   2
 -16  -3   0 1321.77 380.864   2
 -16   3   0 745.817 346.428   2
 -16  -3  -1 3039.31 578.250   2
 -16   3  -1 3103.76 652.034   2
 -16  -3  -2 593.998 338.250   2
 -16   3  -2-265.275 349.705   2
 -16  -3  -3 3596.15 639.352   2
 -16   3  -3 3987.09 712.480   2
 -16  -3  -4 3439.33 639.675   2
 -16   3  -4 2530.01 586.242   2
 -16  -3  -5 5802.58 805.684   2
 -16   3  -5 5184.33 796.463   2
 -16  -3  -6 868.085 363.722   2
 -16   3  -6 1740.20 517.249   2
 -16   3  -7 3008.79 644.704   2
 -16  -3  -7 1717.82 522.836   2
 -16   3  -8 4138.83 707.786   2
 -16  -3  -8 4116.96 751.172   2
 -16   4   4 10929.4 1189.83   2
 -16   4   3 1004.54 464.253   2
 -16   4   2 995.749 461.346   2
 -16   4   1 2456.92 616.676   2
 -16   4   0 2429.41 557.492   2
 -16   4  -1 5061.74 795.152   2
 -17   0  12 1804.65 507.025   2
 -17   0  11 695.042 473.883   2
 -17   0  10 629.388 309.687   2
 -17   0   9-678.035 477.036   2
 -17   0   8 4398.71 794.508   2
 -17   0   7 206.925 294.711   2
 -17   0   6 11614.9 1162.99   2
 -17   0   5 291.371 281.725   2
 -17   0   4 12605.6 1205.16   2
 -17   0   3 463.930 404.432   2
 -17   0   2 6492.83 842.179   2
 -17   0   1-153.224 256.372   2
 -17   0   0 86.8559 284.098   2
 -17   0  -1 171.868 251.391   2
 -17   0  -2 43563.0 2241.69   2
 -17   0  -3-307.801 397.758   2
 -17   0  -4 42164.1 2197.42   2
 -17   0  -5 814.767 370.095   2
 -17   0  -6 643.541 317.014   2
 -17   0  -7 918.375 468.243   2
 -17   0  -8 2975.59 610.378   2
  17   0   8 2353.70 553.568   4
  17   0   9 6.50870 352.459   4
 -17  -1  13 3454.36 658.978   2
 -17  -1  12 2705.88 598.264   2
 -17  -1  11 54.1212 381.028   2
 -17  -1  10 1012.99 437.266   2
 -17   1  10 1070.91 469.722   2
 -17  -1   9 2518.61 618.872   2
 -17   1   9 2825.77 680.059   2
 -17  -1   8 2506.35 606.171   2
 -17   1   8 1904.66 567.458   2
 -17  -1   7 15688.3 1331.86   2
 -17   1   7 14234.0 1338.10   2
 -17  -1   6 5297.75 809.251   2
 -17   1   6 4087.22 733.770   2
 -17  -1   5 36411.2 2026.73   2
 -17   1   5 36001.6 2094.81   2
 -17  -1   4-34.7794 291.102   2
 -17   1   4-339.684 472.905   2
 -17  -1   3 4999.68 738.722   2
 -17   1   3 4649.93 737.129   2
 -17  -1   2 2997.70 592.408   2
 -17   1   2 3560.48 662.240   2
 -17  -1   1 4475.47 717.680   2
 -17   1   1 4367.76 714.736   2
 -17  -1   0 4028.52 646.353   2
 -17   1   0 4977.13 797.032   2
 -17  -1  -1 16741.5 1335.83   2
 -17   1  -1 17150.3 1415.20   2
 -17  -1  -2 86.9459 290.300   2
 -17   1  -2 271.874 397.485   2
 -17  -1  -3 45609.8 2281.22   2
 -17   1  -3 47280.5 2362.01   2
 -17  -1  -4 1060.97 411.724   2
 -17   1  -4 1509.86 497.360   2
  17  -1   4 1250.99 388.464   4
  17  -1   5 10740.0 1003.54   4
 -17  -1  -5 10782.0 1125.62   2
 -17   1  -5 11381.7 1165.25   2
 -17  -1  -6 3057.73 648.647   2
 -17   1  -6 2490.96 572.137   2
  17  -1   6 2249.43 503.631   4
 -17  -1  -7 284.200 410.654   2
 -17   1  -7 651.038 429.076   2
  17  -1   7 1216.75 424.025   4
  17  -1   8 810.427 407.920   4
  17  -1   9 358.753 353.361   4
  17  -1  10 15067.4 1338.87   4
 -17  -2   9 6016.64 840.542   2
 -17  -2   8 30297.1 1813.12   2
 -17   2   8 29670.4 1974.00   2
 -17  -2   7 224.904 314.382   2
 -17   2   7 136.588 309.893   2
 -17  -2   6 6362.25 836.823   2
 -17   2   6 6239.80 900.374   2
 -17  -2   5 954.485 315.210   2
 -17   2   5 1334.38 455.759   2
 -17  -2   4 1943.10 543.940   2
 -17   2   4 1253.12 473.544   2
 -17  -2   3 489.507 319.868   2
 -17   2   3 1247.95 459.111   2
 -17  -2   2 13656.3 1190.44   2
 -17   2   2 11706.2 1186.86   2
 -17  -2   1 159.287 297.112   2
 -17   2   1-569.695 421.797   2
 -17  -2   0 6973.46 872.104   2
 -17   2   0 7273.54 922.958   2
 -17  -2  -1-467.816 297.424   2
 -17   2  -1 312.787 294.589   2
 -17  -2  -2-502.362 473.289   2
 -17   2  -2 76.0934 278.816   2
 -17  -2  -3 3462.31 654.760   2
 -17   2  -3 3187.04 641.148   2
 -17  -2  -4 4010.12 672.888   2
 -17   2  -4 3379.69 655.081   2
 -17  -2  -5 4916.97 788.961   2
 -17   2  -5 4329.52 750.828   2
 -17  -2  -6 12234.4 1220.23   2
 -17   2  -6 12768.2 1243.99   2
 -17  -2  -7 1111.52 465.942   2
 -17   3   5 3633.35 716.838   2
 -17   3   4 6184.05 886.075   2
 -17   3   3 1349.65 480.510   2
 -17   3   2 1025.54 431.329   2
 -17   3   1 1116.28 460.408   2
 -17   3   0 6701.02 926.038   2
 -17  -3  -1 3117.68 577.605   2
 -17   3  -1 3521.17 733.601   2
 -17  -3  -2 768.309 337.977   2
 -17   3  -2 633.146 381.375   2
 -17  -3  -3 2355.42 550.434   2
 -17   3  -3 4685.49 779.249   2
 -17  -3  -4 10953.1 1110.29   2
 -17   3  -4 11760.8 1205.04   2
 -17  -3  -5 2555.96 626.947   2
 -17  -3  -6 4025.97 750.202   2
 -18   0  10-695.488 536.249   2
 -18   0   9 64.8046 359.708   2
 -18   0   8 46779.7 2496.25   2
 -18   0   7-181.108 406.963   2
 -18   0   6 10601.4 1144.30   2
 -18   0   5-374.943 342.779   2
 -18   0   4 456.250 359.778   2
 -18   0   3-68.8353 332.702   2
 -18   0   2 3485.41 691.705   2
 -18   0   1 35.7769 303.498   2
 -18   0   0 29167.9 1898.39   2
 -18   0  -1 479.007 448.500   2
 -18   0  -2 81085.1 3229.24   2
 -18   0  -3-13.4313 251.825   2
 -18   0  -4 2040.13 559.885   2
 -18   0  -5-293.805 325.029   2
  18   0   8 2030.22 558.210   4
 -18  -1  11 41.0866 381.771   2
 -18  -1  10 4657.76 786.132   2
 -18  -1   9 7779.00 979.915   2
 -18  -1   8 4250.47 760.718   2
 -18   1   8 5607.22 903.417   2
 -18  -1   7 24983.1 1744.38   2
 -18   1   7 24005.6 1762.92   2
 -18  -1   6 111.397 369.679   2
 -18   1   6-298.100 370.349   2
 -18  -1   5 5740.90 871.041   2
 -18   1   5 5362.20 808.764   2
 -18  -1   4 143.894 296.720   2
 -18   1   4 118.523 316.933   2
 -18  -1   3 4138.98 750.883   2
 -18   1   3 3189.17 699.027   2
 -18  -1   2 495.888 373.670   2
 -18   1   2 973.651 519.186   2
 -18  -1   1 266.748 304.672   2
 -18   1   1 480.351 299.037   2
 -18  -1   0 2840.70 612.705   2
 -18   1   0 2499.41 605.642   2
 -18  -1  -1 7274.28 950.988   2
 -18   1  -1 8422.39 1024.49   2
 -18  -1  -2 3244.86 669.263   2
 -18   1  -2 4105.86 746.557   2
 -18  -1  -3 17155.5 1448.44   2
 -18   1  -3 17902.5 1482.29   2
 -18  -1  -4 1147.00 386.577   2
 -18   1  -4 2377.14 610.888   2
 -18  -1  -5 3274.06 697.844   2
 -18   1  -5 2644.51 614.013   2
  18  -1   5 2971.40 578.808   4
  18  -1   6 2361.53 554.643   4
  18  -1   7 244.475 303.206   4
  18  -1   8 146.642 312.276   4
 -18  -2   8 4746.99 763.332   2
 -18  -2   7 589.498 399.161   2
 -18  -2   6 6360.97 870.725   2
 -18  -2   5-210.041 370.389   2
 -18   2   5-570.889 398.743   2
 -18  -2   4 6573.43 883.732   2
 -18   2   4 4798.95 813.139   2
 -18  -2   3-270.733 362.607   2
 -18   2   3 286.316 369.505   2
 -18  -2   2 3521.29 657.173   2
 -18   2   2 3201.56 683.922   2
 -18  -2   1 251.284 294.456   2
 -18   2   1 559.719 426.563   2
 -18  -2   0 1292.48 438.341   2
 -18   2   0 622.884 377.020   2
 -18  -2  -1 1614.33 478.555   2
 -18   2  -1 2152.74 550.894   2
 -18  -2  -2 13090.3 1237.19   2
 -18   2  -2 10441.4 1164.54   2
 -18  -2  -3 1896.15 519.269   2
 -18   2  -3 942.383 454.477   2
 -18  -2  -4 17214.6 1436.60   2
 -18  -3  -3 3958.07 717.765   2
 -19   0   6 75.5418 358.142   2
 -19   0   5 250.263 364.022   2
 -19   0   4 1212.73 421.068   2
 -19   0   3-173.495 342.451   2
 -19   0   2 25124.5 1817.11   2
 -19   0   1-502.911 412.141   2
 -19   0   0 29467.2 2000.05   2
 -19   0  -1-209.259 423.512   2
 -19  -1   8 542.391 347.479   2
 -19  -1   7 14691.9 1367.26   2
 -19  -1   6 150.973 294.717   2
 -19  -1   5 1106.00 502.807   2
 -19  -1   4 8961.76 1083.97   2
 -19  -1   3-199.346 300.762   2
 -19  -1   2-142.593 294.767   2
 -19  -1   1 2407.73 608.003   2
 -19  -1   0 8292.79 1041.22   2
 -19  -1  -1 11434.7 1230.57   2
 -19  -1  -2 8809.00 1085.73   2
 -19  -2   7-357.460 322.523   2
 -19  -2   6 11351.4 1185.16   2
 -19  -2   5-745.982 497.228   2
 -19  -2   4-274.474 301.659   2
 -19  -2   3 695.758 383.144   2
 -19  -2   2-83.3404 291.109   2
 -19  -2   1 2012.76 566.327   2
 -19  -2   0 8876.56 1062.57   2
 -19  -2  -1-24.6286 361.395   2
   0   0   0    0.00    0.00   0
;
_shelx_hkl_checksum     22108
_shelx_res_file
;
    shelx.res created by SHELXL-2014/7
TITL 1580Cu
CELL  0.71073  15.3515   5.0151  16.7186   90.000   94.618   90.000
ZERR     2.00   0.0007   0.0003   0.0008    0.000    0.004    0.000
LATT   1
SYMM  - X, 1/2 + Y, 1/2 - Z
SFAC  C   H   N   O   S   Cu
UNIT  52 44 8 4 8 2
MERG   2
FMAP   2
PLAN   2
ACTA
BOND  $H
CONF
TEMP  -173
SIZE  0.10 0.20 0.30
L.S.  18
WGHT    0.054200    1.145100
FVAR       4.58661
CU    6    0.500000    0.500000    0.500000    10.50000    0.01414    0.02517 =
         0.01916   -0.00100    0.00266   -0.00134
S1    5    0.402800    0.468298    0.397591    11.00000    0.01634    0.03441 =
         0.02073   -0.00764   -0.00014    0.00342
S2    5    0.228918    0.711561    0.376808    11.00000    0.01533    0.02562 =
         0.02217   -0.00247   -0.00165   -0.00005
O1    4    0.428293    1.257262    0.697807    11.00000    0.02166    0.03222 =
         0.01782   -0.00468    0.00048    0.00495
N1    3    0.342265    0.820660    0.499690    11.00000    0.01259    0.02292 =
         0.02022    0.00051    0.00134    0.00100
N2    3    0.425782    0.772856    0.538312    11.00000    0.01056    0.02161 =
         0.01859    0.00154    0.00268   -0.00313
C1    1    0.328929    0.684496    0.434698    11.00000    0.01401    0.01921 =
         0.02241    0.00244    0.00199   -0.00403
C2    1    0.171215    0.956148    0.433483    11.00000    0.01681    0.02387 =
         0.02509   -0.00209   -0.00192   -0.00068
AFIX  23
H2A   2    0.175588    0.907521    0.491057    11.00000   -1.20000
H2B   2    0.197605    1.134716    0.428097    11.00000   -1.20000
AFIX   0
C3    1    0.076515    0.960907    0.400947    11.00000    0.01631    0.02229 =
         0.01872   -0.00465   -0.00020    0.00228
C4    1    0.045855    1.148098    0.345262    11.00000    0.02534    0.02568 =
         0.02508    0.00180   -0.00077   -0.00181
AFIX  43
H4    2    0.084759    1.277448    0.326796    11.00000   -1.20000
AFIX   0
C5    1   -0.041919    1.149453    0.315700    11.00000    0.02979    0.03123 =
         0.02758    0.00734   -0.00525    0.00170
AFIX  43
H5    2   -0.062296    1.279993    0.277483    11.00000   -1.20000
AFIX   0
C6    1   -0.098710    0.963746    0.341495    11.00000    0.01952    0.02821 =
         0.02253   -0.00574   -0.00180    0.00604
AFIX  43
H6    2   -0.158316    0.964680    0.321196    11.00000   -1.20000
AFIX   0
C7    1   -0.068604    0.774308    0.397457    11.00000    0.01932    0.03408 =
         0.03662    0.00856    0.00119   -0.00214
AFIX  43
H7    2   -0.107575    0.645298    0.416000    11.00000   -1.20000
AFIX   0
C8    1    0.018807    0.774068    0.426274    11.00000    0.02322    0.03458 =
         0.03760    0.01655   -0.00300    0.00064
AFIX  43
H8    2    0.039256    0.642638    0.464176    11.00000   -1.20000
AFIX   0
C9    1    0.443681    0.929346    0.599457    11.00000    0.01370    0.02644 =
         0.01763    0.00058    0.00179   -0.00136
AFIX  43
H9    2    0.499071    0.903598    0.628029    11.00000   -1.20000
AFIX   0
C10   1    0.390169    1.136460    0.629254    11.00000    0.01835    0.02250 =
         0.01580    0.00135    0.00324   -0.00496
C11   1    0.372076    1.449523    0.718602    11.00000    0.02912    0.02804 =
         0.01835   -0.00074    0.00523    0.00175
AFIX  43
H11   2    0.381919    1.564062    0.763683    11.00000   -1.20000
AFIX   0
C12   1    0.300465    1.455522    0.666547    11.00000    0.02315    0.02301 =
         0.02805   -0.00036    0.00447    0.00279
AFIX  43
H12   2    0.251762    1.571546    0.668476    11.00000   -1.20000
AFIX   0
C13   1    0.311604    1.256247    0.608500    11.00000    0.02113    0.02126 =
         0.02450   -0.00174   -0.00072    0.00005
AFIX  43
H13   2    0.272079    1.213688    0.563658    11.00000   -1.20000
AFIX   0
HKLF 4
REM  1580Cu
REM R1 =  0.0402 for    2382 Fo > 4sig(Fo)  and  0.0537 for all    2898 data
REM    169 parameters refined using      0 restraints
END
WGHT      0.0477      1.2609
REM Highest difference peak  0.491,  deepest hole -0.608,  1-sigma level  0.085
Q1    1   0.3899  0.3716  0.4217  11.00000  0.05    0.49
Q2    1   0.4489  0.6406  0.5237  11.00000  0.05    0.41
;
_shelx_res_checksum     14970
data_global
_journal_date_recd_electronic     2019-04-29
_journal_date_accepted     2019-05-02
_journal_name_full     'Acta Crystallographica, Section E'
_journal_year     2019
_journal_volume     75
_journal_issue      6
_journal_page_first     794
_journal_page_last     799
_journal_paper_category     GM
_journal_paper_doi     10.1107/S2056989019006145
_journal_coeditor_code     HB7822
loop_
    _publ_contact_author_name
    _publ_contact_author_address
    _publ_contact_author_email
    'Edward R.T. Tiekink'
;
Research Centre for Crystalline Materials,
School of Science and Technology,
Sunway University,
No.5 Jalan Universiti,
47500 Bandar Sunway,
Selangor Darul Ehsan, Malaysia
;
 edwardt@sunway.edu.my
_publ_contact_author_fax     ' +60 3 7491 8633 '
_publ_contact_author_phone     ' +60 3 7491 7173 '
_publ_section_title
;
Bis[<i>S</i>-benzyl
3-(furan-2-ylmethylidene)dithiocarbazato-\k^2^<i>N</i>^3^,<i>S</i>]copper(II):
crystal structure and Hirshfeld surface analysis
;
_publ_section_title_footnote     .
loop_
    _publ_author_name
    _publ_author_footnote
    _publ_author_address
    ' Enis Nadia Md Yusof ' .
;
Department of Chemistry, Faculty of Science, Universiti Putra Malaysia,
43400 UPM Serdang, Selangor Darul Ehsan, Malaysia
Discipline of Chemistry, School of Environmental and Life Sciences,
University of Newcastle, University Drive, Callaghan, NSW 2308, Australia
;
    ' Nazhirah Muhammad Nasri ' .
;
Department of Chemistry, Faculty of Science, Universiti Putra Malaysia,
43400 UPM Serdang, Selangor Darul Ehsan,, Malaysia
Department of Chemistry, St. Francis Xavier University,
PO Box 5000,
Antigonish, NS B2G 2W5,
Canada
;
    ' Thahira B. S. A. Ravoof '
;
Additional correspondence author, e-mail: thahira@upm.edu.my.
;
;
Department of Chemistry, Faculty of Science, Universiti Putra Malaysia,
43400 UPM Serdang, Selangor Darul Ehsan, Malaysia
Materials Synthesis and Characterization Laboratory,
Institute of Advanced Technology, Universiti Putra Malaysia, 43400 UPM Serdang,
 Selangor Darul Ehsan,
 Malaysia
;
    ' Jotani, Mukesh M. ' .
;
Department of Physics, Bhavan's Sheth R. A. College of Science, Ahmedabad,
Gujarat 380001, India
;
    'Tiekink, Edward R. T.' .
;
Research Centre for Crystalline Materials,
School of Science and Technology,
Sunway University, 47500 Bandar Sunway,
Selangor Darul Ehsan, Malaysia
;
_publ_section_synopsis
;
The title Cu^II^ dithiocarbazate complex features a square-planar
<i>trans</i>-N~2~S~2~ donor set for the metal atom (site symmetry \=1).
Supramolecular layers parallel to (\=102) are found in the crystal, being
sustained by \p--\p(furyl) and C---H...\p interactions.
;
