# Supplementary material for: Bis[S-benzyl 3-(furan-2-yl­methyl­idene)di­thio­carbazato-κ2 N 3,S]copper(II): crystal structure and Hirshfeld surface analysis
Source: Acta Crystallogr E Crystallogr Commun. 2019 May 14;75(Pt 6):794–9. doi: 10.1107/S2056989019006145 (PMC6658952; doi:10.1107/S2056989019006145)
Supplement: Supplementary file 2 [file e-75-00794-Isup2.hkl]

data_I                                                                          
_shelx_title ' 1580Cu'                                                          
_shelx_refln_list_code          4                                               
_shelx_F_calc_maximum      210.12                                               
_exptl_crystal_F_000       630.00                                               
_reflns_d_resolution_high  0.7387                                               
                                                                                
loop_                                                                           
 _space_group_symop_operation_xyz                                               
 'x, y, z'                                                                      
 '-x, y+1/2, -z+1/2'                                                            
 '-x, -y, -z'                                                                   
 'x, -y-1/2, z-1/2'                                                             
                                                                                
_cell_length_a    15.3515                                                       
_cell_length_b     5.0151                                                       
_cell_length_c    16.7186                                                       
_cell_angle_alpha  90.000                                                       
_cell_angle_beta   94.618                                                       
_cell_angle_gamma  90.000                                                       
                                                                                
_shelx_F_squared_multiplier     1.000                                           
                                                                                
loop_                                                                           
 _refln_index_h                                                                 
 _refln_index_k                                                                 
 _refln_index_l                                                                 
 _refln_F_squared_calc                                                          
 _refln_F_squared_meas                                                          
 _refln_F_squared_sigma                                                         
 _refln_observed_status                                                         
   2   0   0       9464.00       9745.67       145.11 o                         
   3   0   0       1892.57       2266.23        50.90 o                         
   4   0   0          9.49         19.25         6.93 o                         
   5   0   0        923.97       1194.89        27.78 o                         
   6   0   0       1896.96       2243.74        65.56 o                         
   7   0   0       2962.89       2871.24        81.30 o                         
   8   0   0         92.12        187.74        20.60 o                         
   9   0   0        674.55        635.46        39.62 o                         
  10   0   0       2179.28       2133.24        80.34 o                         
  11   0   0       8204.49       8208.89       188.84 o                         
  12   0   0       3469.40       3274.12       111.60 o                         
  13   0   0         21.07         13.96        11.64 o                         
  14   0   0        290.18        256.18        32.25 o                         
  15   0   0       1584.70       1565.79        84.60 o                         
  16   0   0          2.80          7.09        13.91 o                         
  17   0   0          5.50          4.13        13.50 o                         
  18   0   0       1187.03       1386.52        90.24 o                         
  19   0   0       1186.16       1400.74        95.07 o                         
   1   1   0       1575.58       1784.33        28.78 o                         
   2   1   0        200.01        217.49         5.01 o                         
   3   1   0       4103.54       4530.76        65.29 o                         
   4   1   0        399.92        477.97        15.80 o                         
   5   1   0        313.93        357.86        12.92 o                         
   6   1   0       1185.25       1252.16        26.92 o                         
   7   1   0        302.82        366.93        15.31 o                         
   8   1   0       2070.68       2086.23        40.61 o                         
   9   1   0       1711.59       1806.83        49.12 o                         
  10   1   0       2460.59       2445.55        61.32 o                         
  11   1   0        379.58        381.59        24.23 o                         
  12   1   0          5.21          6.79         6.40 o                         
  13   1   0         50.03         42.25        11.32 o                         
  14   1   0        264.78        221.33        21.62 o                         
  15   1   0        426.56        378.60        29.04 o                         
  16   1   0        151.27        146.85        19.76 o                         
  17   1   0        231.82        211.71        23.86 o                         
  18   1   0        158.99        127.35        20.47 o                         
  19   1   0        371.33        394.20        49.50 o                         
   0   2   0         27.45         21.35         4.19 o                         
   1   2   0       3373.73       3322.93        39.17 o                         
   2   2   0       3625.54       3720.42        54.70 o                         
   3   2   0       4208.58       4545.81        74.08 o                         
   4   2   0        683.13        904.87        25.80 o                         
   5   2   0       1934.98       1931.99        32.71 o                         
   6   2   0       1204.29       1080.07        21.99 o                         
   7   2   0        339.57        334.24        13.68 o                         
   8   2   0       2370.14       2273.93        34.68 o                         
   9   2   0       8655.65       8700.33        87.07 o                         
  10   2   0       4685.26       4724.03        96.36 o                         
  11   2   0         29.93         36.44         5.86 o                         
  12   2   0        471.23        463.11        20.32 o                         
  13   2   0        410.57        440.65        29.00 o                         
  14   2   0         20.37          7.56        10.10 o                         
  15   2   0         14.65         11.42         8.27 o                         
  16   2   0         49.37         60.53        19.46 o                         
  17   2   0        281.76        338.37        30.13 o                         
  18   2   0         49.16         44.33        15.91 o                         
  19   2   0        339.95        421.95        50.51 o                         
   1   3   0        849.77        883.58        15.12 o                         
   2   3   0        482.29        579.29        11.33 o                         
   3   3   0        104.46        110.00         8.68 o                         
   4   3   0        102.53        100.09         5.33 o                         
   5   3   0          0.19          2.58         2.20 o                         
   6   3   0       1128.96       1171.82        49.34 o                         
   7   3   0       1447.23       1507.91        46.05 o                         
   8   3   0          0.11         -5.04         5.04 o                         
   9   3   0        139.10        147.24        11.93 o                         
  10   3   0        636.79        611.32        24.78 o                         
  11   3   0        643.37        641.39        26.61 o                         
  12   3   0        350.37        344.59        20.66 o                         
  13   3   0        203.35        231.71        18.36 o                         
  14   3   0         18.78          7.08         8.96 o                         
  15   3   0        133.77        138.47        38.83 o                         
  16   3   0         66.86         49.49        13.69 o                         
  17   3   0        327.63        318.54        44.02 o                         
   0   4   0       5698.13       5835.72       106.55 o                         
   1   4   0       1498.95       1488.33        27.41 o                         
   2   4   0        340.99        332.75        12.54 o                         
   3   4   0        705.25        691.68        38.78 o                         
   4   4   0        398.43        417.84        18.72 o                         
   5   4   0         85.04         82.06         6.70 o                         
   6   4   0         49.20         56.49        10.21 o                         
   7   4   0        104.78        122.24        14.42 o                         
   8   4   0         93.52        113.66        65.79 o                         
   9   4   0         30.47         30.74        10.93 o                         
  10   4   0       1278.08       1347.02        51.90 o                         
  11   4   0        948.04        962.57        85.45 o                         
  12   4   0       1380.16       1370.78        56.61 o                         
  13   4   0          2.66         14.19        22.14 o                         
  14   4   0        571.42        719.28        69.33 o                         
  15   4   0        458.66        624.19        41.91 o                         
  16   4   0         78.16        115.48        26.50 o                         
   1   5   0         93.19        106.23        21.72 o                         
   2   5   0        578.32        530.96        43.83 o                         
   3   5   0        127.20         88.95        20.61 o                         
   4   5   0        212.23        155.73        26.72 o                         
   5   5   0        174.37        195.54        29.68 o                         
   6   5   0         28.75         25.82        12.71 o                         
   7   5   0         25.61         62.78        20.98 o                         
   8   5   0         40.52         29.55        18.01 o                         
   9   5   0        152.50        237.80        38.15 o                         
  10   5   0         14.19        -14.83        18.52 o                         
  11   5   0         67.24         48.99        24.52 o                         
   0   6   0        105.77         53.35        18.67 o                         
   1   6   0         56.56         47.96        13.50 o                         
   2   6   0        125.72        136.27        17.80 o                         
   3   6   0         14.93         52.76        33.23 o                         
   4   6   0         23.90        -12.46        17.85 o                         
   5   6   0        126.70        153.96        30.69 o                         
 -19   1   1        113.78        114.45        28.90 o                         
 -18   1   1         17.97         17.80        10.14 o                         
 -17   1   1        256.43        210.21        24.07 o                         
 -16   1   1          3.07          6.66        11.82 o                         
 -15   1   1         75.68         68.81        14.13 o                         
 -14   1   1        678.21        617.25        35.43 o                         
 -13   1   1       1628.27       1695.31        57.41 o                         
 -12   1   1       1426.40       1350.77        81.11 o                         
 -11   1   1       5114.79       4968.24        97.09 o                         
 -10   1   1       1686.66       1581.49        48.38 o                         
  -9   1   1        943.56        848.50        32.76 o                         
  -8   1   1       2968.90       3046.77        63.05 o                         
  -7   1   1         36.10         69.54         7.21 o                         
  -6   1   1        295.29        230.39        11.55 o                         
  -5   1   1       1608.35       1470.95        27.64 o                         
  -4   1   1       7172.30       7635.80       112.06 o                         
  -3   1   1       3557.78       3756.52        63.37 o                         
  -2   1   1       1386.15       1431.43        18.30 o                         
  -1   1   1      13353.90      14485.36       159.08 o                         
   0   1   1        759.67        705.01        24.39 o                         
   1   1   1      10935.47      11188.44        73.87 o                         
   2   1   1        127.24         80.73         3.04 o                         
   3   1   1        328.65        418.56         7.69 o                         
   4   1   1         77.68         48.47         4.20 o                         
   5   1   1          4.56          5.03         3.65 o                         
   6   1   1        705.83        656.98        26.67 o                         
   7   1   1       2972.38       2862.06        45.90 o                         
   8   1   1       4495.11       4501.42        74.94 o                         
   9   1   1       2667.19       2567.69        59.98 o                         
  10   1   1       6833.38       6753.23       113.41 o                         
  11   1   1       3741.69       3661.59        80.83 o                         
  12   1   1        289.57        249.17        24.34 o                         
  13   1   1          8.22          3.06         7.70 o                         
  14   1   1         15.80          3.49         8.95 o                         
  15   1   1         10.72         20.21        17.40 o                         
  16   1   1        152.48        177.59        21.50 o                         
  17   1   1        711.35        805.09        46.18 o                         
  18   1   1        325.71        373.04        33.13 o                         
  19   1   1        458.08        543.56        58.50 o                         
 -19   2   1        110.49         95.68        26.92 o                         
 -18   2   1         19.69         17.93        11.52 o                         
 -17   2   1          1.35         -6.75        17.33 o                         
 -16   2   1          1.24         -3.46        10.05 o                         
 -15   2   1        543.62        538.73        38.96 o                         
 -14   2   1        110.54        132.52        16.85 o                         
 -13   2   1         48.35         41.42        11.10 o                         
 -12   2   1        939.79        937.52        43.47 o                         
 -11   2   1         32.91         34.58         6.99 o                         
 -10   2   1        310.38        315.94        14.69 o                         
  -9   2   1        579.40        600.01        17.03 o                         
  -8   2   1        681.29        729.95        17.62 o                         
  -7   2   1        385.85        391.64        11.71 o                         
  -6   2   1        375.22        461.99        16.24 o                         
  -5   2   1         45.19         55.05         5.64 o                         
  -4   2   1       1836.79       2188.56        30.36 o                         
  -3   2   1        322.96        316.16         6.87 o                         
  -2   2   1        272.06        253.43         8.33 o                         
  -1   2   1          8.57         11.12         2.43 o                         
   0   2   1        708.36        698.23        14.07 o                         
   1   2   1        142.98        148.54         4.03 o                         
   2   2   1        522.59        570.99        10.20 o                         
   3   2   1       1597.40       1865.82        24.23 o                         
   4   2   1        490.23        586.86        14.17 o                         
   5   2   1        146.37        158.92        10.78 o                         
   6   2   1         10.91          4.82         3.47 o                         
   7   2   1          7.22         10.72         3.37 o                         
   8   2   1         13.35         13.76         4.17 o                         
   9   2   1         27.58         30.65         7.29 o                         
  10   2   1        787.21        800.45        22.06 o                         
  11   2   1        380.11        352.03        15.29 o                         
  12   2   1          0.51         -3.80         5.08 o                         
  13   2   1          0.14          8.75         5.82 o                         
  14   2   1          0.23          5.18         8.37 o                         
  15   2   1        179.70        175.17        20.21 o                         
  16   2   1         43.25         54.50        13.94 o                         
  17   2   1         16.03         -3.60        18.55 o                         
  18   2   1         90.52         89.58        17.17 o                         
  19   2   1         15.48         -1.17        17.18 o                         
 -17   3   1         22.90         53.06        21.89 o                         
 -16   3   1          6.24         21.34        16.74 o                         
 -15   3   1          2.05         -7.87         9.10 o                         
 -14   3   1        830.18        948.89        50.80 o                         
 -13   3   1       2071.05       2165.47        55.18 o                         
 -12   3   1         62.00         85.05        10.81 o                         
 -11   3   1       1192.31       1160.93        36.33 o                         
 -10   3   1       1215.89       1109.10        46.29 o                         
  -9   3   1       1601.00       1592.94        51.95 o                         
  -8   3   1        151.51        124.41        10.24 o                         
  -7   3   1         61.93         64.02         6.16 o                         
  -6   3   1       1234.67       1330.67        39.07 o                         
  -5   3   1         44.45         24.69         4.59 o                         
  -4   3   1        329.12        310.72        10.38 o                         
  -3   3   1        666.13        491.85        53.47 o                         
  -2   3   1       4062.84       3997.50        80.40 o                         
  -1   3   1       1550.26       1347.81        29.01 o                         
   0   3   1       2557.47       2337.00        76.81 o                         
   1   3   1       6142.01       6442.64        69.00 o                         
   2   3   1       3374.79       3643.98        41.04 o                         
   3   3   1        435.56        491.53        13.85 o                         
   4   3   1          2.92          6.70         4.62 o                         
   5   3   1        124.92         95.29         7.61 o                         
   6   3   1        144.16        126.65         9.23 o                         
   7   3   1        279.14        263.11        13.91 o                         
   8   3   1       1917.22       1941.65        41.31 o                         
   9   3   1       3523.49       3596.56        83.55 o                         
  10   3   1       1136.62       1166.43        34.67 o                         
  11   3   1        732.20        760.25        29.20 o                         
  12   3   1        778.75        808.83        31.53 o                         
  13   3   1        571.63        590.74        28.16 o                         
  14   3   1         16.95         22.81         8.75 o                         
  15   3   1         11.76         -1.93         9.34 o                         
  16   3   1        146.14        145.84        20.57 o                         
  17   3   1        162.56        156.10        21.57 o                         
 -16   4   1        134.09        116.79        29.31 o                         
 -15   4   1         41.08         46.66        18.09 o                         
 -14   4   1          7.58          6.30        19.83 o                         
 -13   4   1         23.22         18.53        15.06 o                         
 -12   4   1        197.53        210.80        23.76 o                         
 -11   4   1        444.43        432.90        31.46 o                         
 -10   4   1          2.50         -1.97         8.56 o                         
  -9   4   1          9.52          8.18         9.45 o                         
  -8   4   1          8.47          8.25         7.35 o                         
  -7   4   1        364.35        372.87        38.65 o                         
  -6   4   1         12.92         18.80         6.14 o                         
  -5   4   1        647.43        673.13        18.33 o                         
  -4   4   1         75.76         69.49         5.76 o                         
  -3   4   1         59.47         59.16         5.03 o                         
  -2   4   1         63.42         61.31         4.84 o                         
  -1   4   1       1339.39       1359.32        42.74 o                         
   0   4   1        605.40        575.93        15.55 o                         
   1   4   1        374.41        371.06        13.83 o                         
   2   4   1         14.98          8.53         3.58 o                         
   3   4   1         51.51         55.45         6.00 o                         
   4   4   1        275.58        249.30        15.75 o                         
   5   4   1          0.04          5.51         5.33 o                         
   6   4   1        914.01        936.08        32.44 o                         
   7   4   1          0.19         -0.05         6.20 o                         
   8   4   1          0.14          8.50        10.25 o                         
   9   4   1        285.36        283.16        22.66 o                         
  10   4   1          2.80         -2.41         9.18 o                         
  11   4   1        338.47        386.37        29.43 o                         
  12   4   1       1311.27       1408.02        56.66 o                         
  13   4   1          0.58         14.31        20.86 o                         
  14   4   1        314.28        308.90        29.30 o                         
  15   4   1         18.99         11.71        15.74 o                         
  16   4   1        250.71        240.61        37.80 o                         
 -11   5   1        719.48        764.76        68.09 o                         
 -10   5   1         58.05         59.62        24.17 o                         
  -9   5   1         44.56         26.99        16.46 o                         
  -8   5   1        686.12        621.51        55.47 o                         
  -7   5   1         49.09         22.82        16.09 o                         
  -6   5   1         18.77         15.80        13.28 o                         
  -5   5   1        166.50        176.21        28.18 o                         
  -4   5   1        761.55        705.25        53.11 o                         
  -3   5   1        229.19        232.16        30.63 o                         
  -2   5   1          7.42         21.90        15.10 o                         
  -1   5   1       1669.48       1613.80        76.04 o                         
   0   5   1        880.75        817.92        52.43 o                         
   1   5   1        167.65        164.37        26.62 o                         
   2   5   1         23.77         30.83        10.68 o                         
   3   5   1        753.82        688.60        51.04 o                         
   4   5   1        325.54        324.66        36.05 o                         
   5   5   1          4.43         17.58        15.23 o                         
   6   5   1        248.98        248.08        33.22 o                         
   7   5   1        838.82        825.64        61.50 o                         
   8   5   1        123.79        111.30        25.19 o                         
   9   5   1         60.45         45.18        17.87 o                         
  10   5   1        664.72        669.25        59.77 o                         
  11   5   1        944.18       1072.36        78.20 o                         
  -5   6   1         61.10         51.56        19.34 o                         
  -4   6   1        164.21        187.50        32.45 o                         
  -3   6   1        433.75        374.30        43.51 o                         
  -2   6   1          9.39         17.11        21.40 o                         
  -1   6   1        179.21        131.70        19.56 o                         
   0   6   1         12.56        -10.61        11.12 o                         
   1   6   1         55.87         48.07        13.98 o                         
   2   6   1        851.19        848.21        43.07 o                         
   3   6   1        408.42        424.21        31.10 o                         
   4   6   1         16.21         10.28        11.40 o                         
   5   6   1          2.14         -2.24         8.86 o                         
 -19   0   2       1048.81       1194.31        86.38 o                         
 -18   0   2        207.38        165.68        32.88 o                         
 -17   0   2        337.50        308.64        40.03 o                         
 -16   0   2        136.70        163.57        30.42 o                         
 -15   0   2        724.14        772.87        59.46 o                         
 -14   0   2        875.27        920.99        62.50 o                         
 -13   0   2       4644.28       4713.45       144.59 o                         
 -12   0   2      11764.27      12003.52       254.20 o                         
 -11   0   2       1508.88       1426.29        68.10 o                         
 -10   0   2         55.15         25.32        10.37 o                         
  -9   0   2       1425.34       1301.35        59.03 o                         
  -8   0   2        756.63        665.76        39.24 o                         
  -7   0   2         68.18         47.91        11.48 o                         
  -6   0   2        329.27        472.43        28.69 o                         
  -5   0   2       2392.01       2366.91        64.76 o                         
  -4   0   2       6718.31       6814.95       122.80 o                         
  -3   0   2         50.32        107.09        10.46 o                         
  -2   0   2         24.34         42.54         6.12 o                         
  -1   0   2      11089.31      12140.61       172.02 o                         
   0   0   2      10922.47      11721.64       157.11 o                         
   1   0   2       1949.87       1887.21        27.52 o                         
   2   0   2       6205.58       5962.97        99.33 o                         
   3   0   2      10030.20      10158.33       119.11 o                         
   4   0   2         13.10         51.79         4.08 o                         
   5   0   2        612.67        524.59        34.80 o                         
   6   0   2      26045.36      28587.97       794.11 o                         
   7   0   2       4783.25       4430.93       107.75 o                         
   8   0   2        407.84        266.64        24.65 o                         
   9   0   2          9.77          9.00         9.34 o                         
  10   0   2       3519.66       3341.47       104.39 o                         
  11   0   2       1043.44        972.35        55.76 o                         
  12   0   2        205.75        158.01        23.76 o                         
  13   0   2         61.61         47.23        15.65 o                         
  14   0   2        214.47        221.03        30.79 o                         
  15   0   2        500.69        372.22        41.37 o                         
  16   0   2         38.64         46.73        16.43 o                         
  17   0   2       1887.15       2070.80       106.56 o                         
  18   0   2       3556.10       3854.43       153.50 o                         
 -19   1   2          1.03         -6.78        14.01 o                         
 -18   1   2         38.79         33.08        14.42 o                         
 -17   1   2        186.55        155.53        20.99 o                         
 -16   1   2         20.48          0.83         8.53 o                         
 -15   1   2         19.37         26.82        10.33 o                         
 -14   1   2         38.92         34.99        10.32 o                         
 -13   1   2       1951.31       1949.73        62.46 o                         
 -12   1   2       1002.57       1015.91        42.18 o                         
 -11   1   2       1955.05       2044.14        58.64 o                         
 -10   1   2       1248.16       1385.79        45.28 o                         
  -9   1   2        913.65        924.31        34.64 o                         
  -8   1   2         15.75         13.84         6.25 o                         
  -7   1   2         94.24         76.08        10.43 o                         
  -6   1   2        350.78        371.71        14.85 o                         
  -5   1   2          1.31         -0.25         4.41 o                         
  -4   1   2          3.58          3.00         5.71 o                         
  -3   1   2       3604.32       3881.55        42.69 o                         
  -2   1   2      16480.89      17842.85       145.96 o                         
  -1   1   2       2974.85       3387.48       119.38 o                         
   0   1   2      12134.01      12824.15       132.86 o                         
   1   1   2       1825.49       2031.85        19.10 o                         
   2   1   2        122.14        142.14         4.39 o                         
   3   1   2        565.59        613.72        13.62 o                         
   4   1   2       1617.99       1688.60        23.29 o                         
   5   1   2         34.24         33.75         4.07 o                         
   6   1   2         51.96         46.95        11.02 o                         
   7   1   2       1786.56       2031.86        37.27 o                         
   8   1   2        128.16        134.99         9.87 o                         
   9   1   2       1913.34       1962.50        42.00 o                         
  10   1   2        362.28        319.34        21.22 o                         
  11   1   2          0.30         -3.40         6.55 o                         
  12   1   2         74.20         93.84        16.16 o                         
  13   1   2       1354.45       1379.47        51.44 o                         
  14   1   2         92.24         93.98        15.86 o                         
  15   1   2        690.37        723.33        40.55 o                         
  16   1   2         19.94          8.13         9.88 o                         
  17   1   2         18.27          7.84        11.14 o                         
  18   1   2        200.28        174.88        23.69 o                         
  19   1   2        364.48        418.74        51.61 o                         
 -19   2   2         15.44         -3.96        13.84 o                         
 -18   2   2        138.27        160.45        22.53 o                         
 -17   2   2        503.98        606.24        46.35 o                         
 -16   2   2          1.88         14.78        16.20 o                         
 -15   2   2        267.75        260.70        24.68 o                         
 -14   2   2       2814.30       2866.71       130.01 o                         
 -13   2   2       1519.69       1584.11        55.90 o                         
 -12   2   2       1256.80       1345.45        48.94 o                         
 -11   2   2        361.35        362.50        38.29 o                         
 -10   2   2       3239.46       3283.61        60.68 o                         
  -9   2   2          5.12         11.51         5.76 o                         
  -8   2   2        939.87       1054.71        20.61 o                         
  -7   2   2        327.86        300.18         9.26 o                         
  -6   2   2        375.96        290.89        13.84 o                         
  -5   2   2        150.83        148.24        11.43 o                         
  -4   2   2       3310.98       3478.94        51.77 o                         
  -3   2   2      25074.04      26278.89       261.49 o                         
  -2   2   2       9087.87       8893.68       147.95 o                         
  -1   2   2       1055.16        888.25        18.23 o                         
   0   2   2        450.27        329.97        13.16 o                         
   1   2   2       1959.69       1838.70        30.97 o                         
   2   2   2        371.47        368.30         9.22 o                         
   3   2   2          8.11         18.07         4.54 o                         
   4   2   2        893.80        876.59        23.90 o                         
   5   2   2        976.61        902.18        22.11 o                         
   6   2   2        199.75        171.42         8.49 o                         
   7   2   2        839.86        748.66        18.54 o                         
   8   2   2       6069.05       6011.51        66.31 o                         
   9   2   2       8608.44       8724.42        89.10 o                         
  10   2   2         10.24          3.87         4.78 o                         
  11   2   2       1592.76       1628.82        34.37 o                         
  12   2   2        295.51        280.32        14.80 o                         
  13   2   2         20.66         23.85         8.14 o                         
  14   2   2        422.95        409.02        74.36 o                         
  15   2   2        246.88        278.17        25.92 o                         
  16   2   2        854.52        901.77        56.42 o                         
  17   2   2          5.46         -6.58        13.75 o                         
  18   2   2        461.91        562.60        62.96 o                         
 -17   3   2         52.53         48.75        20.50 o                         
 -16   3   2         15.04         74.65        29.75 o                         
 -15   3   2         61.51         60.00        12.71 o                         
 -14   3   2         96.66        127.43        27.10 o                         
 -13   3   2        323.38        366.97        26.46 o                         
 -12   3   2         57.40         62.62         9.79 o                         
 -11   3   2       1658.70       1701.27        44.81 o                         
 -10   3   2        355.13        351.15        18.89 o                         
  -9   3   2        171.22        153.12        12.24 o                         
  -8   3   2         55.77         58.94         6.72 o                         
  -7   3   2         46.54         45.17         5.48 o                         
  -6   3   2        475.46        470.38        14.69 o                         
  -5   3   2       1682.59       1819.89        31.17 o                         
  -4   3   2         92.01         80.88        17.75 o                         
  -3   3   2        460.66        501.51        14.02 o                         
  -2   3   2        548.66        504.82        12.85 o                         
  -1   3   2        204.03        198.19        18.91 o                         
   0   3   2       2390.34       2352.39        58.02 o                         
   1   3   2        170.63        150.98         7.03 o                         
   2   3   2        318.50        362.75         9.42 o                         
   3   3   2         75.16         60.00         4.41 o                         
   4   3   2       1844.28       2078.93       139.44 o                         
   5   3   2        172.16        160.89        12.77 o                         
   6   3   2        438.78        458.53        17.30 o                         
   7   3   2          1.18          5.78         4.26 o                         
   8   3   2        132.09        149.00        11.35 o                         
   9   3   2        663.65        638.24        25.11 o                         
  10   3   2        815.61        859.19        49.44 o                         
  11   3   2        668.21        684.85        27.53 o                         
  12   3   2         17.29          5.63         8.33 o                         
  13   3   2         63.09         56.62        11.35 o                         
  14   3   2         80.37         97.95        13.33 o                         
  15   3   2         87.52        105.95        21.23 o                         
  16   3   2         20.89          8.15        20.42 o                         
  17   3   2         19.34         33.50        12.02 o                         
 -16   4   2         29.68         47.33        21.93 o                         
 -15   4   2        318.76        341.31        42.66 o                         
 -14   4   2         67.22         61.26        15.17 o                         
 -13   4   2        839.51        990.13        51.11 o                         
 -12   4   2       1067.03       1108.52       112.62 o                         
 -11   4   2       1082.38       1070.45        49.21 o                         
 -10   4   2        195.44        210.77        22.11 o                         
  -9   4   2       1129.86       1174.73        48.12 o                         
  -8   4   2        136.16        172.82        14.49 o                         
  -7   4   2         32.87         29.82         7.17 o                         
  -6   4   2         33.93         19.42         7.22 o                         
  -5   4   2        485.53        530.57        33.05 o                         
  -4   4   2       2456.34       2615.04        87.93 o                         
  -3   4   2        402.43        385.20        20.64 o                         
  -2   4   2       1283.43       1253.25        48.60 o                         
  -1   4   2        910.86        834.18        28.62 o                         
   0   4   2        993.20        968.69        40.35 o                         
   1   4   2         26.29         25.31         5.77 o                         
   2   4   2        651.58        666.10        31.08 o                         
   3   4   2        399.88        381.41        23.59 o                         
   4   4   2         16.00         15.21         9.04 o                         
   5   4   2         97.83         79.24        10.07 o                         
   6   4   2       1988.50       1949.81        67.17 o                         
   7   4   2       1714.74       1702.70        78.96 o                         
   8   4   2        475.17        408.51        39.80 o                         
   9   4   2        315.45        352.96        24.61 o                         
  10   4   2        519.67        590.40        33.33 o                         
  11   4   2        186.82        213.58        21.92 o                         
  12   4   2          2.73         11.98        20.46 o                         
  13   4   2          2.66        -12.16        12.16 o                         
  14   4   2        170.02        141.89        22.45 o                         
  15   4   2         18.37        -14.90        24.69 o                         
 -11   5   2          0.21         -5.59        22.66 o                         
 -10   5   2         74.57         98.48        28.14 o                         
  -9   5   2          3.70         21.02        15.23 o                         
  -8   5   2         55.29         33.21        15.85 o                         
  -7   5   2         86.09         69.85        20.16 o                         
  -6   5   2          8.45        -12.49        13.87 o                         
  -5   5   2        124.08        102.23        23.86 o                         
  -4   5   2         77.97         89.03        22.64 o                         
  -3   5   2        123.07        100.11        22.62 o                         
  -2   5   2         18.79         34.64        16.35 o                         
  -1   5   2       1215.88       1126.35        63.46 o                         
   0   5   2        305.27        293.62        33.47 o                         
   1   5   2        590.98        582.44        43.48 o                         
   2   5   2         84.58         72.18        12.90 o                         
   3   5   2         24.41         31.24         9.96 o                         
   4   5   2        568.99        462.26        41.93 o                         
   5   5   2        639.57        652.05        51.33 o                         
   6   5   2         94.63         68.47        19.35 o                         
   7   5   2        189.80        118.93        26.41 o                         
   8   5   2        282.58        199.80        32.09 o                         
   9   5   2         55.34         45.21        22.75 o                         
  10   5   2         35.69          3.63        20.24 o                         
  11   5   2          3.04         12.08        16.16 o                         
  -5   6   2        225.70        176.92        32.49 o                         
  -4   6   2         34.23         53.80        20.41 o                         
  -3   6   2        257.40        303.24        39.57 o                         
  -2   6   2        264.65        239.11        34.55 o                         
  -1   6   2        635.25        645.59        38.17 o                         
   0   6   2        184.37        198.53        22.19 o                         
   1   6   2        108.82        115.21        17.71 o                         
   2   6   2         11.63         18.91         9.85 o                         
   3   6   2          1.45         19.49         9.50 o                         
   4   6   2         35.51         22.31        17.70 o                         
   5   6   2         81.38         89.06        23.16 o                         
 -19   1   3          5.28         -9.48        14.30 o                         
 -18   1   3        111.10        175.50        24.32 o                         
 -17   1   3        241.10        229.63        24.80 o                         
 -16   1   3        205.28        227.80        54.02 o                         
 -15   1   3        456.26        466.81        72.09 o                         
 -14   1   3        691.49        690.82        38.15 o                         
 -13   1   3       1885.82       2008.24        63.74 o                         
 -12   1   3       1813.09       1807.10        57.89 o                         
 -11   1   3       1346.96       1212.39        44.64 o                         
 -10   1   3         20.71          6.16         6.14 o                         
  -9   1   3        645.83        629.39        28.74 o                         
  -8   1   3        256.58        220.99        13.40 o                         
  -7   1   3         41.59         23.39         5.51 o                         
  -6   1   3        190.08        101.08        10.22 o                         
  -5   1   3       5366.68       5485.86       118.82 o                         
  -4   1   3       8266.61       8548.44       137.57 o                         
  -3   1   3      12409.40      12993.70       242.31 o                         
  -2   1   3      44150.62      47263.70       367.47 o                         
  -1   1   3       1337.05       1291.86        15.42 o                         
   0   1   3       1473.87       1453.57        17.26 o                         
   1   1   3       1819.93       2289.67        29.93 o                         
   2   1   3         16.93         42.17         2.83 o                         
   3   1   3        113.41         73.41         5.51 o                         
   4   1   3         67.56         31.94         3.87 o                         
   5   1   3       3163.23       2984.90        36.32 o                         
   6   1   3       2354.45       2119.36        31.07 o                         
   7   1   3       9205.60       9384.55        87.69 o                         
   8   1   3       2461.99       2368.29        49.23 o                         
   9   1   3       1753.36       1798.06        42.87 o                         
  10   1   3       1624.11       1592.26        37.87 o                         
  11   1   3         19.40         15.23         7.28 o                         
  12   1   3          2.79         10.39         8.08 o                         
  13   1   3        438.81        341.66        30.80 o                         
  14   1   3         50.48         54.36        12.11 o                         
  15   1   3        550.39        558.62        35.82 o                         
  16   1   3        854.04        896.99        47.04 o                         
  17   1   3       2211.54       2207.13        78.00 o                         
  18   1   3        790.30        833.22        49.25 o                         
 -19   2   3         11.21         33.07        18.21 o                         
 -18   2   3          2.81          0.25        13.24 o                         
 -17   2   3         60.94         38.07        18.03 o                         
 -16   2   3         64.69         68.93        14.21 o                         
 -15   2   3        233.15        278.52        25.70 o                         
 -14   2   3         56.51         51.57        12.71 o                         
 -13   2   3         58.28         68.17        12.77 o                         
 -12   2   3          0.00         -5.27         8.25 o                         
 -11   2   3          0.01         18.57         9.05 o                         
 -10   2   3        619.58        586.37        28.85 o                         
  -9   2   3        904.83        967.45        26.13 o                         
  -8   2   3         29.43         26.42         3.22 o                         
  -7   2   3         47.26         64.93         7.22 o                         
  -6   2   3         96.44        110.03         9.71 o                         
  -5   2   3        172.15        163.33        10.61 o                         
  -4   2   3       1295.87       1521.92        24.78 o                         
  -3   2   3        125.47        165.35        13.10 o                         
  -2   2   3        676.66        669.60        25.63 o                         
  -1   2   3        708.17        841.05        23.14 o                         
   0   2   3         52.21         68.67         6.67 o                         
   1   2   3        216.99        212.23         6.52 o                         
   2   2   3        178.73        197.82         6.03 o                         
   3   2   3        222.55        233.26        10.10 o                         
   4   2   3        564.91        672.78        21.53 o                         
   5   2   3        314.19        345.09        19.07 o                         
   6   2   3        506.40        529.19        15.19 o                         
   7   2   3        181.19        175.14         9.40 o                         
   8   2   3        484.88        549.93        17.17 o                         
   9   2   3       1891.84       1992.70        35.73 o                         
  10   2   3        101.41        100.64         8.87 o                         
  11   2   3        203.38        219.58        12.79 o                         
  12   2   3         26.34         23.18         5.97 o                         
  13   2   3          3.90         11.84         7.25 o                         
  14   2   3         70.69         81.14        12.75 o                         
  15   2   3         64.91         65.52        14.06 o                         
  16   2   3          2.35         -7.37         9.94 o                         
  17   2   3        126.78        158.17        21.78 o                         
  18   2   3        100.60         68.18        22.67 o                         
 -17   3   3         60.11         64.16        22.84 o                         
 -16   3   3         31.96         10.26        13.82 o                         
 -15   3   3        547.87        511.49        51.70 o                         
 -14   3   3       2229.64       2383.71        71.56 o                         
 -13   3   3        579.77        585.55        32.97 o                         
 -12   3   3        888.89        864.13        38.28 o                         
 -11   3   3       1019.85       1060.30        34.83 o                         
 -10   3   3        287.81        311.55        18.07 o                         
  -9   3   3        252.30        240.50        17.21 o                         
  -8   3   3          7.16          3.73         3.79 o                         
  -7   3   3        900.62        915.59        22.66 o                         
  -6   3   3        548.18        478.24        16.32 o                         
  -5   3   3       1166.70       1156.04        49.35 o                         
  -4   3   3       2030.58       2053.28        48.98 o                         
  -3   3   3       5929.34       5997.70       204.09 o                         
  -2   3   3       1258.26       1165.31        32.03 o                         
  -1   3   3        312.58        243.43        14.14 o                         
   0   3   3        954.52        880.19        26.42 o                         
   1   3   3       2243.59       2253.47        29.06 o                         
   2   3   3        118.97        139.68         4.86 o                         
   3   3   3        509.95        506.51        20.86 o                         
   4   3   3        802.10        711.41        23.18 o                         
   5   3   3       1690.37       1614.79        71.39 o                         
   6   3   3        659.50        616.19        27.00 o                         
   7   3   3       2509.20       2468.49        72.98 o                         
   8   3   3       3916.96       3997.53        81.54 o                         
   9   3   3        102.72         98.89        14.52 o                         
  10   3   3        166.68        152.80        12.91 o                         
  11   3   3         69.97         52.22         8.58 o                         
  12   3   3       1471.74       1536.96        44.30 o                         
  13   3   3         63.06         79.91        14.35 o                         
  14   3   3        253.74        263.25        19.93 o                         
  15   3   3        586.67        642.95        32.23 o                         
  16   3   3        160.41        179.71        22.62 o                         
  17   3   3        171.12        167.14        55.38 o                         
  18   3   3        247.43        188.15        34.12 o                         
 -16   4   3         40.19         47.75        22.07 o                         
 -15   4   3         46.44         66.18        24.39 o                         
 -14   4   3        128.00        125.11        24.81 o                         
 -13   4   3        271.84        259.55        47.77 o                         
 -12   4   3        730.96        816.99        65.50 o                         
 -11   4   3        362.90        394.46        29.99 o                         
 -10   4   3          1.31         -3.96        13.17 o                         
  -9   4   3         17.93          5.27         6.75 o                         
  -8   4   3         93.45         94.61        11.50 o                         
  -7   4   3         46.42         17.58         6.43 o                         
  -6   4   3        717.78        724.55        27.16 o                         
  -5   4   3         86.69         78.07        11.63 o                         
  -4   4   3         77.36         99.06        12.41 o                         
  -3   4   3         29.10         23.05         7.77 o                         
  -2   4   3          0.06         -2.59         8.02 o                         
  -1   4   3       1037.75       1020.42        36.94 o                         
   0   4   3       1451.69       1370.75        37.95 o                         
   1   4   3        235.82        236.76        15.15 o                         
   2   4   3       1426.51       1458.30        38.95 o                         
   3   4   3          2.10         -1.35         4.51 o                         
   4   4   3        207.49        205.58        16.16 o                         
   5   4   3        644.14        583.99        85.76 o                         
   6   4   3          0.93          2.46         7.44 o                         
   7   4   3        343.49        336.38        29.22 o                         
   8   4   3          0.86        -12.63        14.88 o                         
   9   4   3          0.99         -1.89        13.66 o                         
  10   4   3        372.12        297.96        35.81 o                         
  11   4   3        447.10        394.84        43.03 o                         
  12   4   3          0.10         -7.66        13.97 o                         
  13   4   3         30.94         51.99        23.34 o                         
  14   4   3          5.62        -23.33        23.33 o                         
  15   4   3         66.56         58.31        20.26 o                         
 -11   5   3         31.65         26.23        22.28 o                         
 -10   5   3          4.12         15.12        16.12 o                         
  -9   5   3        309.09        358.65        44.94 o                         
  -8   5   3        286.81        263.90        38.46 o                         
  -7   5   3          3.10         33.70        21.71 o                         
  -6   5   3        191.96        187.21        28.72 o                         
  -5   5   3       1426.40       1568.85        82.44 o                         
  -4   5   3        316.72        290.95        35.64 o                         
  -3   5   3        159.66        143.86        24.84 o                         
  -2   5   3        897.16       1010.10        61.73 o                         
  -1   5   3        607.85        631.37        47.76 o                         
   0   5   3         23.86         38.86        14.40 o                         
   1   5   3        106.79         86.17        16.34 o                         
   2   5   3        345.75        408.26        36.60 o                         
   3   5   3        425.26        418.24        26.79 o                         
   4   5   3         19.96         18.55         8.39 o                         
   5   5   3        455.37        440.12        45.73 o                         
   6   5   3       1088.07        985.10        64.39 o                         
   7   5   3        509.08        512.91        48.26 o                         
   8   5   3         27.07          8.45        13.57 o                         
   9   5   3        712.30        649.05        56.89 o                         
  10   5   3        776.77        765.72        62.02 o                         
  11   5   3         19.66        -21.34        21.34 o                         
  -5   6   3         65.83         60.31        23.88 o                         
  -4   6   3        357.72        344.71        43.57 o                         
  -3   6   3         21.70         30.17        16.83 o                         
  -2   6   3        628.30        597.49        54.00 o                         
  -1   6   3         53.43         58.13        16.43 o                         
   0   6   3         16.27          3.26        11.37 o                         
   1   6   3          0.46         13.73        18.47 o                         
   2   6   3          2.62          1.64        25.52 o                         
   3   6   3        138.92        118.13        16.91 o                         
   4   6   3         89.83         76.18        22.74 o                         
 -19   0   4         58.79         57.65        20.02 o                         
 -18   0   4         43.24         21.69        17.10 o                         
 -17   0   4        557.13        599.22        57.29 o                         
 -16   0   4       1201.55       1274.86        80.29 o                         
 -15   0   4        703.05        662.79        55.97 o                         
 -14   0   4       1375.82       1442.05        78.97 o                         
 -13   0   4      11903.85      12343.49       269.09 o                         
 -12   0   4        985.45        961.19        59.46 o                         
 -11   0   4         72.64         97.98        18.44 o                         
 -10   0   4         78.88         76.13        15.64 o                         
  -9   0   4        255.12        208.02        24.12 o                         
  -8   0   4        171.46        162.34        20.69 o                         
  -7   0   4        553.08        471.44        31.75 o                         
  -6   0   4       9882.57       9991.57       185.57 o                         
  -5   0   4       2723.59       2391.26        66.74 o                         
  -4   0   4        302.84        234.67        17.87 o                         
  -3   0   4       7790.11       7848.09       133.32 o                         
  -2   0   4       5568.20       5587.58        97.46 o                         
  -1   0   4      26591.88      27304.44       379.56 o                         
   0   0   4      13150.32      14674.41       153.55 o                         
   1   0   4         52.05         82.76         6.43 o                         
   2   0   4       1472.11       1406.68        38.79 o                         
   3   0   4         40.46         20.72         5.38 o                         
   4   0   4        635.51        661.32        18.65 o                         
   5   0   4       6514.35       6566.31       108.90 o                         
   6   0   4      21981.74      23045.00       361.08 o                         
   7   0   4        364.26        201.34        20.68 o                         
   8   0   4       3767.41       3536.33        99.43 o                         
   9   0   4       1534.21       1338.00        60.07 o                         
  10   0   4          9.35          5.37         7.84 o                         
  11   0   4       1190.39       1243.28        63.95 o                         
  12   0   4        447.64        411.26        37.98 o                         
  13   0   4       1980.98       2040.85        90.52 o                         
  14   0   4       1781.36       1569.63        82.23 o                         
  15   0   4        116.57        128.80        25.11 o                         
  16   0   4       1261.30       1344.35        82.51 o                         
  17   0   4       1655.12       2004.30       104.46 o                         
  18   0   4         81.74         96.98        26.61 o                         
 -19   1   4        304.83        426.00        51.53 o                         
 -18   1   4          3.81          6.26        10.30 o                         
 -17   1   4         12.51         -7.18        11.78 o                         
 -16   1   4        106.66         79.98        15.06 o                         
 -15   1   4          0.93          9.79        10.41 o                         
 -14   1   4       2300.15       2275.57        71.64 o                         
 -13   1   4        371.38        391.90        42.15 o                         
 -12   1   4         14.02          7.06         7.14 o                         
 -11   1   4         43.79         43.57        17.33 o                         
 -10   1   4       1135.35       1125.49        86.19 o                         
  -9   1   4       1316.05       1372.01        42.08 o                         
  -8   1   4       1148.19       1196.97        31.89 o                         
  -7   1   4        135.14        128.93        11.98 o                         
  -6   1   4       1038.77       1265.42        68.85 o                         
  -5   1   4       4642.63       4947.84       110.02 o                         
  -4   1   4       7155.36       7467.79        95.84 o                         
  -3   1   4      14191.45      15862.81       176.21 o                         
  -2   1   4       1623.06       1856.40        22.03 o                         
  -1   1   4       9160.42      10100.93        63.48 o                         
   0   1   4        510.22        535.49        10.57 o                         
   1   1   4       6973.10       7604.10        54.73 o                         
   2   1   4       1161.86       1335.24        27.39 o                         
   3   1   4        509.24        501.49        15.13 o                         
   4   1   4        495.23        525.94        15.85 o                         
   5   1   4         68.35         66.42         5.31 o                         
   6   1   4       2750.29       2927.75        37.46 o                         
   7   1   4       3311.15       3533.14        36.56 o                         
   8   1   4        678.41        687.19        14.58 o                         
   9   1   4        186.22        199.27        10.32 o                         
  10   1   4        218.22        202.09        13.35 o                         
  11   1   4         39.36         13.30         7.33 o                         
  12   1   4        209.53        212.92        26.58 o                         
  13   1   4          0.08          7.47         7.86 o                         
  14   1   4        192.42        186.89        20.33 o                         
  15   1   4        350.33        329.18        27.72 o                         
  16   1   4        355.44        350.94        29.82 o                         
  17   1   4         74.67         59.90        11.68 o                         
  18   1   4        140.02         80.88        29.24 o                         
 -19   2   4          2.27        -13.05        14.34 o                         
 -18   2   4        237.98        273.41        42.18 o                         
 -17   2   4         99.96         76.26        16.98 o                         
 -16   2   4       1395.83       1451.19        60.34 o                         
 -15   2   4       1920.39       1944.76        67.65 o                         
 -14   2   4        738.12        713.62        39.18 o                         
 -13   2   4          5.51          8.18         9.69 o                         
 -12   2   4        382.35        361.38        26.24 o                         
 -11   2   4       1818.63       1883.06        61.00 o                         
 -10   2   4       1030.50       1041.00        32.82 o                         
  -9   2   4        220.98        199.12        13.63 o                         
  -8   2   4       1531.28       1556.38        43.62 o                         
  -7   2   4       2622.48       2586.22        54.77 o                         
  -6   2   4       2368.65       2369.24        48.80 o                         
  -5   2   4        881.26        751.36        23.45 o                         
  -4   2   4       7553.73       7920.92        79.03 o                         
  -3   2   4       3823.90       3674.08        74.84 o                         
  -2   2   4        204.99        256.47        17.82 o                         
  -1   2   4       1188.50       1147.75        17.93 o                         
   0   2   4        943.35        769.26        15.19 o                         
   1   2   4       1241.28       1566.44        40.28 o                         
   2   2   4         14.26         19.06         2.21 o                         
   3   2   4        582.50        423.79        11.86 o                         
   4   2   4       9066.11       9523.43       118.62 o                         
   5   2   4       2504.40       2399.83        39.79 o                         
   6   2   4       2705.97       2696.39        54.22 o                         
   7   2   4       8509.33       8532.33       107.25 o                         
   8   2   4       3517.94       3448.78        48.12 o                         
   9   2   4       1117.77       1063.69        33.86 o                         
  10   2   4        340.61        318.92        14.73 o                         
  11   2   4       1021.38       1005.97        27.81 o                         
  12   2   4        246.65        229.00        13.52 o                         
  13   2   4        288.66        272.47        15.34 o                         
  14   2   4        593.76        606.33        27.41 o                         
  15   2   4       1602.19       1655.85        62.88 o                         
  16   2   4        390.10        348.27        30.13 o                         
  17   2   4        177.44        176.52        22.31 o                         
  18   2   4        826.32        818.31        68.29 o                         
 -17   3   4        329.97        293.96        42.12 o                         
 -16   3   4         41.01         44.95        23.22 o                         
 -15   3   4          1.55         24.67        13.18 o                         
 -14   3   4        185.35        222.85        34.20 o                         
 -13   3   4          1.71         14.73         8.83 o                         
 -12   3   4        112.79        117.28        14.75 o                         
 -11   3   4        362.59        361.99        30.32 o                         
 -10   3   4          3.88         -6.85         7.81 o                         
  -9   3   4         54.24         26.45         5.72 o                         
  -8   3   4        109.31        101.50         8.64 o                         
  -7   3   4        529.36        566.57        31.92 o                         
  -6   3   4        227.35        206.04        10.78 o                         
  -5   3   4        389.29        401.74        12.82 o                         
  -4   3   4        431.27        413.03        17.89 o                         
  -3   3   4       1601.61       1675.56        42.14 o                         
  -2   3   4         78.60         92.12        10.37 o                         
  -1   3   4        291.65        318.61        17.49 o                         
   0   3   4        138.41        123.68        11.01 o                         
   1   3   4        380.88        350.53        16.93 o                         
   2   3   4         30.02         31.25         4.31 o                         
   3   3   4         47.60         47.87         4.69 o                         
   4   3   4        644.18        637.23        22.13 o                         
   5   3   4          7.58          9.22         5.98 o                         
   6   3   4        914.78        866.13        30.99 o                         
   7   3   4       1181.14       1203.78        40.70 o                         
   8   3   4        261.88        288.57        19.00 o                         
   9   3   4         51.45         50.08         8.30 o                         
  10   3   4       1093.78       1135.39        34.40 o                         
  11   3   4        263.81        261.19        17.70 o                         
  12   3   4        844.74        829.90        42.38 o                         
  13   3   4        826.69        840.28        33.85 o                         
  14   3   4         42.04         34.79         9.78 o                         
  15   3   4        240.01        207.93        19.05 o                         
  16   3   4        177.65        143.31        21.61 o                         
  17   3   4        508.43        538.97        38.81 o                         
 -16   4   4        453.45        519.54        56.56 o                         
 -15   4   4        307.85        326.23        44.62 o                         
 -14   4   4         98.88         95.55        23.62 o                         
 -13   4   4       1375.58       1416.20        84.38 o                         
 -12   4   4         14.59          9.67        29.20 o                         
 -11   4   4         25.85         31.33        15.67 o                         
 -10   4   4         40.81         46.61         9.86 o                         
  -9   4   4        436.14        512.09        26.04 o                         
  -8   4   4        159.15        190.15        15.91 o                         
  -7   4   4         35.25         50.47         8.62 o                         
  -6   4   4        935.37        915.65        38.56 o                         
  -5   4   4        588.64        558.11        28.90 o                         
  -4   4   4        626.14        640.37        36.61 o                         
  -3   4   4       1432.48       1359.93        42.23 o                         
  -2   4   4       1761.84       1731.37        56.22 o                         
  -1   4   4       1343.62       1255.42        38.49 o                         
   0   4   4          8.46          4.51         5.58 o                         
   1   4   4        376.61        386.19        19.94 o                         
   2   4   4       1201.45       1246.38        36.82 o                         
   3   4   4        171.57        173.74        13.75 o                         
   4   4   4         94.12         88.85        10.49 o                         
   5   4   4        384.56        379.43        17.79 o                         
   6   4   4       1026.70        958.86        78.79 o                         
   7   4   4        234.14        227.32        18.66 o                         
   8   4   4        642.13        615.55        47.92 o                         
   9   4   4        899.63        863.56        59.14 o                         
  10   4   4         45.81         24.63        14.65 o                         
  11   4   4          4.24        -17.70        17.70 o                         
  12   4   4         44.50         54.36        18.58 o                         
  13   4   4        462.81        483.04        49.43 o                         
  14   4   4        264.33        334.05        42.94 o                         
  15   4   4         75.67        112.72        32.93 o                         
 -11   5   4        300.40        357.58        48.86 o                         
 -10   5   4          0.34         44.75        25.94 o                         
  -9   5   4        355.33        390.36        46.41 o                         
  -8   5   4        260.27        299.45        42.78 o                         
  -7   5   4        109.01         67.00        22.78 o                         
  -6   5   4          3.97         10.40        14.47 o                         
  -5   5   4        120.00         69.98        20.52 o                         
  -4   5   4         85.90         59.04        19.55 o                         
  -3   5   4         24.44         14.64        13.24 o                         
  -2   5   4        224.46        266.98        32.36 o                         
  -1   5   4        195.82        186.31        27.72 o                         
   0   5   4        441.00        439.24        39.95 o                         
   1   5   4        326.74        347.81        34.64 o                         
   2   5   4         12.15         17.89        12.67 o                         
   3   5   4        180.53        166.53        17.92 o                         
   4   5   4         41.92         45.64        10.26 o                         
   5   5   4          6.32         -8.64        16.11 o                         
   6   5   4        688.91        635.46        50.68 o                         
   7   5   4         27.26         25.40        16.59 o                         
   8   5   4         55.30         59.27        19.44 o                         
   9   5   4        184.57        155.21        30.59 o                         
  10   5   4          3.87         23.66        18.11 o                         
  11   5   4         13.81         11.17        20.01 o                         
  -5   6   4        333.55        352.44        46.13 o                         
  -4   6   4        166.46        131.52        28.81 o                         
  -3   6   4        113.11        151.57        30.04 o                         
  -2   6   4         69.93         51.95        21.87 o                         
  -1   6   4        206.58        247.70        35.58 o                         
   0   6   4        157.03        177.96        29.98 o                         
   1   6   4         35.63         34.10        13.41 o                         
   2   6   4          4.14         -1.65        17.81 o                         
   3   6   4         47.50         65.31        20.45 o                         
 -19   1   5         44.73         52.57        23.90 o                         
 -18   1   5        225.77        263.54        28.17 o                         
 -17   1   5       1691.68       1721.47        69.24 o                         
 -16   1   5       2302.90       2496.18        81.19 o                         
 -15   1   5       1620.08       1625.40        62.57 o                         
 -14   1   5       2667.99       2639.74        97.51 o                         
 -13   1   5          4.70          2.29         8.51 o                         
 -12   1   5        209.85        187.98        19.19 o                         
 -11   1   5        313.43        308.49        23.37 o                         
 -10   1   5          8.60         13.95         6.13 o                         
  -9   1   5        633.74        601.09        26.56 o                         
  -8   1   5        209.17        160.43        14.62 o                         
  -7   1   5       4711.36       4932.89        94.22 o                         
  -6   1   5       5843.32       5897.32       131.84 o                         
  -5   1   5       8447.53       8823.18       115.84 o                         
  -4   1   5       1153.50        999.03        45.28 o                         
  -3   1   5       1282.69       1253.15        26.34 o                         
  -2   1   5       4558.40       4704.56        55.01 o                         
  -1   1   5         51.84         34.21         2.98 o                         
   0   1   5       1041.74        960.22        13.27 o                         
   1   1   5       2402.53       2342.85        25.62 o                         
   2   1   5        866.21        767.12        13.50 o                         
   3   1   5       6407.01       6672.69        73.69 o                         
   4   1   5       6962.51       6760.07        76.59 o                         
   5   1   5       3962.26       3739.15        44.28 o                         
   6   1   5       1400.16       1167.24        22.95 o                         
   7   1   5        475.81        362.57        16.87 o                         
   8   1   5        547.83        461.48         9.79 o                         
   9   1   5        792.13        703.58        20.30 o                         
  10   1   5        318.86        278.35        14.30 o                         
  11   1   5        105.46         97.14         9.11 o                         
  12   1   5         68.15         63.51         9.81 o                         
  13   1   5        522.90        547.49        26.64 o                         
  14   1   5        837.46        822.23        41.76 o                         
  15   1   5       1392.23       1369.32        44.90 o                         
  16   1   5       2316.21       2315.53        60.94 o                         
  17   1   5        538.70        520.43        29.95 o                         
  18   1   5        122.91        140.70        17.14 o                         
 -19   2   5         20.26        -23.64        23.64 o                         
 -18   2   5          5.87        -12.90        12.90 o                         
 -17   2   5         61.93         52.71        12.32 o                         
 -16   2   5        139.95        148.89        31.87 o                         
 -15   2   5         99.70         92.59        16.22 o                         
 -14   2   5         38.20         22.09         9.48 o                         
 -13   2   5         22.22         11.57        14.50 o                         
 -12   2   5        119.73        122.53        15.55 o                         
 -11   2   5        197.03        199.91        15.63 o                         
 -10   2   5          0.48          5.60         5.60 o                         
  -9   2   5        117.09        140.18        14.29 o                         
  -8   2   5        621.72        671.03        28.39 o                         
  -7   2   5          8.55         24.81         5.99 o                         
  -6   2   5        536.58        576.90        37.70 o                         
  -5   2   5         23.62         16.29         4.68 o                         
  -4   2   5       2610.54       3007.75        36.23 o                         
  -3   2   5        532.87        628.41        15.44 o                         
  -2   2   5        107.37        111.61         5.64 o                         
  -1   2   5       2471.65       2716.79        35.47 o                         
   0   2   5        100.88        109.77         6.14 o                         
   1   2   5         11.20         11.28         1.73 o                         
   2   2   5         33.68         71.55         5.44 o                         
   3   2   5        231.70        247.52        12.63 o                         
   4   2   5        156.66        191.35        15.85 o                         
   5   2   5        128.02        153.15         7.88 o                         
   6   2   5        328.14        325.47        12.71 o                         
   7   2   5         88.75         76.28         6.99 o                         
   8   2   5        106.75        101.10         8.21 o                         
   9   2   5        396.35        409.12        16.22 o                         
  10   2   5        458.84        457.13        17.95 o                         
  11   2   5         51.80         45.11         6.57 o                         
  12   2   5         13.82         11.14         5.82 o                         
  13   2   5         97.69        106.72        10.76 o                         
  14   2   5          0.04         -7.37         8.58 o                         
  15   2   5        176.84        155.94        20.46 o                         
  16   2   5         37.62         48.46        13.38 o                         
  17   2   5        187.78        219.97        25.85 o                         
 -17   3   5        215.66        172.71        34.08 o                         
 -16   3   5        356.88        432.07        50.85 o                         
 -15   3   5       1475.17       1549.45        92.27 o                         
 -14   3   5        231.13        197.06        32.11 o                         
 -13   3   5         67.46         82.26        24.51 o                         
 -12   3   5        774.09        674.72        54.18 o                         
 -11   3   5        833.37        777.46        40.19 o                         
 -10   3   5        156.40        139.24        12.35 o                         
  -9   3   5         24.59         32.94         5.92 o                         
  -8   3   5        486.65        578.30        22.02 o                         
  -7   3   5       1780.62       1837.29        38.21 o                         
  -6   3   5       1623.11       1640.32        45.84 o                         
  -5   3   5       3364.47       3395.14        47.37 o                         
  -4   3   5       3116.89       2974.06        58.42 o                         
  -3   3   5          7.73          5.53         2.20 o                         
  -2   3   5         33.74         23.85         6.30 o                         
  -1   3   5        206.38        201.55        14.01 o                         
   0   3   5       2253.89       2287.98        49.00 o                         
   1   3   5        143.22        128.59        11.00 o                         
   2   3   5         28.52         13.66         3.06 o                         
   3   3   5       2141.35       2166.43        52.99 o                         
   4   3   5       1878.72       1907.21        33.61 o                         
   5   3   5       1187.07       1217.40        26.86 o                         
   6   3   5       2784.88       2914.23        58.03 o                         
   7   3   5       3645.93       3687.42        86.21 o                         
   8   3   5        150.38        129.05        11.15 o                         
   9   3   5        135.90        110.57        10.86 o                         
  10   3   5          6.98          8.46         5.89 o                         
  11   3   5         47.91         66.35         9.82 o                         
  12   3   5          5.79          2.91         6.18 o                         
  13   3   5        465.69        462.60        29.29 o                         
  14   3   5       1394.01       1400.99        45.59 o                         
  15   3   5        896.25        869.99        37.32 o                         
  16   3   5        252.50        261.79        26.92 o                         
  17   3   5        109.89        121.50        29.80 o                         
 -15   4   5          3.37         14.37        16.61 o                         
 -14   4   5          1.38         -7.74        19.55 o                         
 -13   4   5        201.99        256.38        36.37 o                         
 -12   4   5        514.88        514.27        49.79 o                         
 -11   4   5        368.09        306.24        26.61 o                         
 -10   4   5         71.93         79.77        12.19 o                         
  -9   4   5          0.21         -2.06         8.83 o                         
  -8   4   5         58.33         68.48        11.15 o                         
  -7   4   5        590.81        659.56        37.17 o                         
  -6   4   5          0.51         -7.13         8.45 o                         
  -5   4   5        629.55        627.24        31.52 o                         
  -4   4   5          0.01          4.81         5.91 o                         
  -3   4   5        172.82        159.09        15.06 o                         
  -2   4   5         54.33         54.97        11.52 o                         
  -1   4   5       2206.97       2315.59        57.88 o                         
   0   4   5         57.16         63.75         9.32 o                         
   1   4   5        339.32        341.19        19.67 o                         
   2   4   5         99.01         96.91        11.02 o                         
   3   4   5        359.56        375.29        20.44 o                         
   4   4   5        677.12        718.49        28.42 o                         
   5   4   5         79.09         79.58         9.08 o                         
   6   4   5        841.67        756.76        45.72 o                         
   7   4   5         30.73         30.69        12.36 o                         
   8   4   5        579.28        579.97        30.64 o                         
   9   4   5        275.40        209.41        29.46 o                         
  10   4   5        284.41        318.36        37.47 o                         
  11   4   5         71.70         48.50        15.94 o                         
  12   4   5         39.03         -8.97        18.06 o                         
  13   4   5         22.38        -22.08        22.08 o                         
  14   4   5          9.63         26.20        16.27 o                         
  15   4   5        211.36        201.86        34.76 o                         
 -10   5   5        211.45        313.05        47.58 o                         
  -9   5   5        341.63        300.49        44.17 o                         
  -8   5   5          7.61          3.52        15.43 o                         
  -7   5   5        321.05        319.68        41.73 o                         
  -6   5   5       1075.64       1162.61        75.68 o                         
  -5   5   5        362.28        439.00        45.94 o                         
  -4   5   5        118.60        169.35        28.70 o                         
  -3   5   5        644.68        670.50        51.95 o                         
  -2   5   5       1512.26       1395.21        74.27 o                         
  -1   5   5         33.00         35.18        15.84 o                         
   0   5   5         52.32         56.98        19.31 o                         
   1   5   5         49.67         62.81        16.29 o                         
   2   5   5        290.54        345.39        34.38 o                         
   3   5   5         56.06         82.84        17.27 o                         
   4   5   5        369.73        308.30        35.05 o                         
   5   5   5       1411.46       1261.27        71.26 o                         
   6   5   5        182.53        154.26        27.85 o                         
   7   5   5          6.60        -16.56        17.02 o                         
   8   5   5        197.96        195.44        32.49 o                         
   9   5   5        986.71        913.33        66.74 o                         
  10   5   5         52.07         44.94        20.00 o                         
  11   5   5          2.08         57.01        23.15 o                         
  -5   6   5         86.49        127.98        29.97 o                         
  -4   6   5        146.94        113.45        27.79 o                         
  -3   6   5        519.03        531.95        53.56 o                         
  -2   6   5         81.13         49.87        21.23 o                         
  -1   6   5         30.73         40.16        17.32 o                         
   0   6   5         38.36         42.65        19.37 o                         
   1   6   5          9.32         -4.94        12.61 o                         
   2   6   5        230.28        233.86        35.18 o                         
 -19   0   6          5.56          3.59        17.02 o                         
 -18   0   6        462.19        503.94        54.40 o                         
 -17   0   6        564.25        552.12        55.28 o                         
 -16   0   6        176.17        176.50        32.53 o                         
 -15   0   6        392.88        402.63        44.26 o                         
 -14   0   6        981.57        946.70        65.51 o                         
 -13   0   6       3411.50       3662.06       128.63 o                         
 -12   0   6        220.91        175.73        27.14 o                         
 -11   0   6       1293.54       1309.59        68.02 o                         
 -10   0   6       2620.05       2616.81        95.56 o                         
  -9   0   6        500.07        456.37        36.52 o                         
  -8   0   6       1771.24       1788.07        70.86 o                         
  -7   0   6       9867.77       9987.00       196.57 o                         
  -6   0   6      10021.26      10076.32       189.86 o                         
  -5   0   6        236.50        227.85        20.14 o                         
  -4   0   6          6.85         16.87         7.24 o                         
  -3   0   6        273.65        221.12        17.05 o                         
  -2   0   6         23.30         13.53         6.18 o                         
  -1   0   6        668.40        757.67        28.28 o                         
   0   0   6        109.90         57.12         6.31 o                         
   1   0   6       5440.73       5360.73        73.69 o                         
   2   0   6       3805.73       3612.49        59.73 o                         
   3   0   6       3343.27       3054.70        55.42 o                         
   4   0   6      13585.32      13624.64       164.72 o                         
   5   0   6      20458.63      21558.12       189.47 o                         
   6   0   6        146.06        113.74         9.11 o                         
   7   0   6         37.12         33.32        10.12 o                         
   8   0   6        839.99        684.61        41.23 o                         
   9   0   6        188.51        177.75        22.32 o                         
  10   0   6       1130.41       1188.71        61.10 o                         
  11   0   6        109.69         76.77        16.41 o                         
  12   0   6        748.44        777.01        53.73 o                         
  13   0   6       1773.67       1602.32        80.94 o                         
  14   0   6        597.78        552.64        48.96 o                         
  15   0   6       4199.89       4229.45       149.60 o                         
  16   0   6       1952.18       2012.75       102.84 o                         
  17   0   6         56.80         30.59        15.07 o                         
 -19   1   6          1.44          7.18        14.01 o                         
 -18   1   6          0.25         -4.43        12.44 o                         
 -17   1   6        244.33        223.97        28.77 o                         
 -16   1   6         14.47          9.35         9.74 o                         
 -15   1   6        326.80        323.80        28.75 o                         
 -14   1   6        400.73        348.43        28.33 o                         
 -13   1   6        943.95        910.36        66.60 o                         
 -12   1   6         24.81         14.71         7.89 o                         
 -11   1   6        570.61        556.80        25.63 o                         
 -10   1   6        113.45        123.16        11.97 o                         
  -9   1   6        298.85        278.67        25.54 o                         
  -8   1   6        230.83        218.49        17.64 o                         
  -7   1   6        716.00        748.42        42.78 o                         
  -6   1   6       1629.21       1913.61        46.34 o                         
  -5   1   6        749.64        753.08        25.84 o                         
  -4   1   6        210.49        216.81        16.76 o                         
  -3   1   6         13.01          8.23         3.28 o                         
  -2   1   6        800.01        772.26        15.96 o                         
  -1   1   6        144.67        130.87         5.56 o                         
   0   1   6       1780.08       1960.47        28.83 o                         
   1   1   6        515.07        528.70        11.55 o                         
   2   1   6       2548.56       2774.69        32.05 o                         
   3   1   6        144.25        134.74         8.83 o                         
   4   1   6       1356.35       1377.49        29.29 o                         
   5   1   6         46.14         60.54         7.24 o                         
   6   1   6        686.01        723.58        18.23 o                         
   7   1   6       1479.14       1484.63        27.96 o                         
   8   1   6          8.89          3.70         4.00 o                         
   9   1   6        180.70        203.37        11.11 o                         
  10   1   6         77.66         57.18         6.83 o                         
  11   1   6       1052.81       1048.98        27.60 o                         
  12   1   6        149.09        141.40        13.53 o                         
  13   1   6        777.73        790.99        32.03 o                         
  14   1   6         40.64         32.99         9.17 o                         
  15   1   6        231.87        197.26        17.63 o                         
  16   1   6         27.02         21.93         9.70 o                         
  17   1   6        134.81        122.37        15.53 o                         
  18   1   6        128.46        112.26        26.37 o                         
 -19   2   6        418.07        539.60        56.34 o                         
 -18   2   6        278.24        302.37        41.39 o                         
 -17   2   6        337.85        299.76        29.14 o                         
 -16   2   6       3364.28       3690.22       112.75 o                         
 -15   2   6       1432.33       1372.77        57.29 o                         
 -14   2   6          3.65         -5.14        10.92 o                         
 -13   2   6         46.63         55.82        12.20 o                         
 -12   2   6          3.71          9.00         8.80 o                         
 -11   2   6         14.41          4.85         5.75 o                         
 -10   2   6         10.17         14.85        15.13 o                         
  -9   2   6        447.90        441.63        25.15 o                         
  -8   2   6       2816.35       2741.48        69.52 o                         
  -7   2   6       1113.83        972.96        82.37 o                         
  -6   2   6       3788.49       4056.35        71.59 o                         
  -5   2   6      14246.44      14678.87       256.86 o                         
  -4   2   6      13383.14      13799.07       174.00 o                         
  -3   2   6          7.18         24.79         3.81 o                         
  -2   2   6          7.45         17.51         2.45 o                         
  -1   2   6        266.36        228.88         6.58 o                         
   0   2   6        343.64        251.94        23.09 o                         
   1   2   6        239.67        299.50         9.02 o                         
   2   2   6       1278.25       1166.35        18.05 o                         
   3   2   6       2715.65       2457.07        40.35 o                         
   4   2   6        295.08        222.40        10.97 o                         
   5   2   6       1124.83       1071.21        21.77 o                         
   6   2   6       2407.10       2320.79        28.55 o                         
   7   2   6       1179.69       1118.15        25.21 o                         
   8   2   6         66.11         55.37         6.44 o                         
   9   2   6          8.37         -1.19         4.63 o                         
  10   2   6       3814.29       3897.85        57.34 o                         
  11   2   6       1374.66       1338.39        32.92 o                         
  12   2   6        417.69        402.57        27.11 o                         
  13   2   6        712.81        762.82        26.36 o                         
  14   2   6       1583.57       1551.92        46.76 o                         
  15   2   6        379.31        399.82        24.46 o                         
  16   2   6         31.30         34.72        19.47 o                         
  17   2   6        571.85        594.28        41.41 o                         
 -16   3   6         12.27         40.44        21.64 o                         
 -15   3   6         28.86         10.21        15.01 o                         
 -14   3   6         51.30         33.06        17.93 o                         
 -13   3   6        828.45        798.58        62.17 o                         
 -12   3   6          8.50         -0.61        10.15 o                         
 -11   3   6         48.31         85.06        15.39 o                         
 -10   3   6         69.21         66.59         8.91 o                         
  -9   3   6        264.73        249.75        18.18 o                         
  -8   3   6        269.77        301.00        16.38 o                         
  -7   3   6        755.00        768.27        24.25 o                         
  -6   3   6         19.85         12.59         4.12 o                         
  -5   3   6        239.97        250.32        16.96 o                         
  -4   3   6         79.14         62.66         6.99 o                         
  -3   3   6          5.02          9.64         4.76 o                         
  -2   3   6       1231.38       1287.77        26.63 o                         
  -1   3   6        307.83        349.28        19.19 o                         
   0   3   6       1502.21       1523.92        38.69 o                         
   1   3   6          0.52         -2.06         2.80 o                         
   2   3   6         23.22         12.14         3.38 o                         
   3   3   6         78.57         68.38         6.20 o                         
   4   3   6        652.50        697.63        19.65 o                         
   5   3   6        268.28        267.05        12.42 o                         
   6   3   6        887.70        942.78        32.11 o                         
   7   3   6          3.99         14.19         6.21 o                         
   8   3   6        124.16        122.99        11.12 o                         
   9   3   6          3.58          8.54         5.61 o                         
  10   3   6        140.65        140.22        12.99 o                         
  11   3   6        803.03        802.25        30.60 o                         
  12   3   6          9.60          3.15         6.62 o                         
  13   3   6         32.21         27.71         8.45 o                         
  14   3   6        146.72        144.81        15.48 o                         
  15   3   6        320.93        278.81        39.67 o                         
  16   3   6         35.89         59.54        20.73 o                         
  17   3   6        195.28        191.38        35.66 o                         
 -15   4   6        119.99        137.42        29.01 o                         
 -14   4   6        441.38        444.42        49.42 o                         
 -13   4   6        173.59        218.80        34.16 o                         
 -12   4   6         20.63         15.03        10.86 o                         
 -11   4   6         62.11         71.83        14.80 o                         
 -10   4   6        851.03        839.31        37.94 o                         
  -9   4   6        120.24        128.53        15.03 o                         
  -8   4   6        546.33        534.19        33.60 o                         
  -7   4   6       1854.89       1986.78        62.80 o                         
  -6   4   6       1037.43       1014.84        42.99 o                         
  -5   4   6        353.58        341.13        23.79 o                         
  -4   4   6        108.57         84.26        12.80 o                         
  -3   4   6        483.63        511.65        27.47 o                         
  -2   4   6        112.70        110.39        18.33 o                         
  -1   4   6         64.29         77.19        10.79 o                         
   0   4   6          2.55          3.92        11.75 o                         
   1   4   6       2373.30       2598.97        87.25 o                         
   2   4   6       1184.19       1218.97        39.41 o                         
   3   4   6       2131.03       2178.94        53.26 o                         
   4   4   6       2919.24       3105.45        64.94 o                         
   5   4   6       1989.52       2146.63        78.10 o                         
   6   4   6         96.56         98.02        13.54 o                         
   7   4   6        141.54        110.06        13.81 o                         
   8   4   6        311.70        320.65        23.14 o                         
   9   4   6         29.12         32.55        13.54 o                         
  10   4   6          2.14         -0.87        18.19 o                         
  11   4   6          1.89          0.56        15.02 o                         
  12   4   6        394.48        343.02        39.69 o                         
  13   4   6        311.02        304.15        39.89 o                         
  14   4   6        246.30        286.64        40.82 o                         
  15   4   6        768.48        701.00        62.01 o                         
 -10   5   6         38.13         13.43        23.54 o                         
  -9   5   6        217.26        289.80        44.60 o                         
  -8   5   6        237.37        225.01        36.93 o                         
  -7   5   6          1.90        -22.21        22.21 o                         
  -6   5   6         77.44         59.92        21.74 o                         
  -5   5   6        251.69        231.72        21.90 o                         
  -4   5   6        366.78        374.13        26.42 o                         
  -3   5   6         12.24         10.48         9.16 o                         
  -2   5   6         15.70          7.46        15.04 o                         
  -1   5   6        296.20        314.12        22.17 o                         
   0   5   6         20.85          9.72        14.92 o                         
   1   5   6        144.06        142.33        15.36 o                         
   2   5   6        532.04        521.44        27.44 o                         
   3   5   6          3.13          0.17         9.86 o                         
   4   5   6         79.39         69.35        11.94 o                         
   5   5   6        357.20        330.46        36.78 o                         
   6   5   6         88.76         95.05        14.92 o                         
   7   5   6        358.59        321.30        37.64 o                         
   8   5   6          0.39         10.59        15.24 o                         
   9   5   6        173.71        125.84        28.24 o                         
  10   5   6         10.46         67.44        23.39 o                         
  -5   6   6        109.28        119.27        29.43 o                         
  -4   6   6        329.31        301.72        44.69 o                         
  -3   6   6         16.46         15.45        17.26 o                         
  -2   6   6        353.66        363.44        43.90 o                         
  -1   6   6         40.17         26.58        18.91 o                         
   0   6   6        329.34        342.12        41.31 o                         
 -19   1   7        599.35        698.39        64.99 o                         
 -18   1   7       1079.93       1165.06        58.94 o                         
 -17   1   7        690.03        713.03        44.87 o                         
 -16   1   7        612.01        661.41        66.58 o                         
 -15   1   7        974.59        925.20        72.23 o                         
 -14   1   7        524.57        511.85        48.80 o                         
 -13   1   7         12.86         11.28         8.89 o                         
 -12   1   7         14.24         16.13         8.53 o                         
 -11   1   7        131.73        142.79        16.13 o                         
 -10   1   7       1280.21       1266.09        46.38 o                         
  -9   1   7       2024.75       1972.49        55.86 o                         
  -8   1   7       2391.67       2199.62        82.37 o                         
  -7   1   7       1552.85       1347.53        41.28 o                         
  -6   1   7       2434.05       2380.93        53.75 o                         
  -5   1   7        954.19        865.31        28.53 o                         
  -4   1   7        896.79        808.94        26.07 o                         
  -3   1   7       3214.76       3339.94        55.60 o                         
  -2   1   7       1020.49       1240.82        51.99 o                         
  -1   1   7         82.34        148.21         7.69 o                         
   0   1   7        598.29        489.18        13.97 o                         
   1   1   7       2787.06       2696.03        32.21 o                         
   2   1   7       6576.99       6911.74        52.58 o                         
   3   1   7       5868.97       5968.03        52.07 o                         
   4   1   7      12188.26      12573.86       128.90 o                         
   5   1   7       2104.75       1964.06        38.95 o                         
   6   1   7       1063.71        977.47        22.58 o                         
   7   1   7          5.30         10.80         4.15 o                         
   8   1   7        277.96        301.26        13.09 o                         
   9   1   7        139.07        122.34         9.02 o                         
  10   1   7         49.51         55.89         7.01 o                         
  11   1   7       1073.44       1016.79        27.35 o                         
  12   1   7       2240.78       2139.15        53.11 o                         
  13   1   7        592.79        604.29        28.53 o                         
  14   1   7       1066.92       1085.34        39.82 o                         
  15   1   7        606.22        663.03        32.15 o                         
  16   1   7        371.66        361.22        24.26 o                         
  17   1   7         48.27         33.89        11.56 o                         
  18   1   7         49.38         11.62        14.41 o                         
 -19   2   7          4.35        -15.33        15.33 o                         
 -18   2   7         45.01         28.02        18.97 o                         
 -17   2   7         14.64          8.58        10.49 o                         
 -16   2   7        114.26        104.51        34.94 o                         
 -15   2   7         60.38         53.15        12.77 o                         
 -14   2   7         40.94         41.81        11.72 o                         
 -13   2   7         51.17         30.89        13.67 o                         
 -12   2   7         72.42         76.76        11.46 o                         
 -11   2   7          0.19         -4.73         6.66 o                         
 -10   2   7         48.09         60.81        10.99 o                         
  -9   2   7        596.74        565.33        28.79 o                         
  -8   2   7         12.82          2.97         5.73 o                         
  -7   2   7        173.11        167.83         8.02 o                         
  -6   2   7        183.93        173.26        21.69 o                         
  -5   2   7        850.92        845.24        43.96 o                         
  -4   2   7       1242.74       1394.02        55.16 o                         
  -3   2   7       2350.18       2646.22        35.54 o                         
  -2   2   7       1217.81       1366.99        20.27 o                         
  -1   2   7        195.37        177.15         7.13 o                         
   0   2   7        390.53        431.33        14.29 o                         
   1   2   7        173.51        158.45         7.36 o                         
   2   2   7        206.56        218.66         7.85 o                         
   3   2   7         56.12         50.25         5.33 o                         
   4   2   7          2.33          2.71         3.47 o                         
   5   2   7        265.12        263.06        21.91 o                         
   6   2   7        747.79        778.25        24.95 o                         
   7   2   7        431.94        460.97        16.64 o                         
   8   2   7        509.28        514.81        18.28 o                         
   9   2   7       1137.98       1150.59        28.52 o                         
  10   2   7        163.98        162.48        11.65 o                         
  11   2   7        514.88        479.70        19.71 o                         
  12   2   7         75.73         79.50         8.97 o                         
  13   2   7         37.29         37.59        12.33 o                         
  14   2   7        405.68        402.92        32.68 o                         
  15   2   7        375.96        439.13        48.31 o                         
  16   2   7         20.37         22.73        11.77 o                         
  17   2   7         17.16         52.84        22.15 o                         
 -16   3   7        290.23        241.94        37.32 o                         
 -15   3   7         37.54         82.49        23.62 o                         
 -14   3   7        100.27         90.23        25.60 o                         
 -13   3   7        208.62        146.99        26.56 o                         
 -12   3   7        581.54        558.44        36.72 o                         
 -11   3   7        106.02         96.27        16.48 o                         
 -10   3   7        296.23        337.53        39.13 o                         
  -9   3   7       1817.78       1871.21        85.57 o                         
  -8   3   7       1645.66       1747.85        47.04 o                         
  -7   3   7        380.21        363.48        19.29 o                         
  -6   3   7       1740.99       1815.13        56.80 o                         
  -5   3   7       2075.36       2143.62        53.53 o                         
  -4   3   7         12.40          4.43         3.47 o                         
  -3   3   7         64.86         75.21         7.36 o                         
  -2   3   7         11.11         16.07         5.20 o                         
  -1   3   7       1335.28       1385.05        29.60 o                         
   0   3   7       1246.53       1206.04        67.12 o                         
   1   3   7       1208.36       1185.28        35.79 o                         
   2   3   7       3555.14       3668.12        67.96 o                         
   3   3   7       1095.45       1042.15        24.58 o                         
   4   3   7        402.08        373.60        14.55 o                         
   5   3   7        804.88        791.57        21.78 o                         
   6   3   7       2679.41       2803.02        60.93 o                         
   7   3   7        603.08        591.70        27.31 o                         
   8   3   7        815.72        770.12        68.77 o                         
   9   3   7        183.65        192.60        14.65 o                         
  10   3   7         35.16         39.11         8.10 o                         
  11   3   7        507.89        505.67        24.94 o                         
  12   3   7        482.52        497.42        25.54 o                         
  13   3   7       1364.51       1508.78        46.37 o                         
  14   3   7        761.18        802.75        43.53 o                         
  15   3   7          2.46         21.65        11.49 o                         
  16   3   7        151.51        114.51        30.68 o                         
 -15   4   7          7.47         29.74        20.07 o                         
 -14   4   7        133.82        102.91        25.13 o                         
 -13   4   7        775.41        735.61        62.07 o                         
 -12   4   7        153.79        212.65        24.83 o                         
 -11   4   7        762.89        644.96        40.47 o                         
 -10   4   7         22.73         30.72        10.89 o                         
  -9   4   7         72.11         41.78        12.41 o                         
  -8   4   7         62.04         80.74        15.25 o                         
  -7   4   7          7.55         -1.25        10.22 o                         
  -6   4   7        256.30        311.32        24.44 o                         
  -5   4   7        157.66        165.46        17.47 o                         
  -4   4   7        120.24        140.15        15.83 o                         
  -3   4   7        486.64        487.44        27.35 o                         
  -2   4   7        952.02        919.44        36.80 o                         
  -1   4   7          9.58         16.95         7.62 o                         
   0   4   7        179.18        168.92        15.20 o                         
   1   4   7        143.62        150.21        29.11 o                         
   2   4   7         46.55         47.56         9.16 o                         
   3   4   7        279.99        291.32        19.00 o                         
   4   4   7          3.67         -4.20         9.28 o                         
   5   4   7       1096.27       1162.13        57.63 o                         
   6   4   7         67.73         57.26        10.73 o                         
   7   4   7        176.47        179.69        17.88 o                         
   8   4   7        247.64        220.30        19.91 o                         
   9   4   7         16.63          3.58        22.69 o                         
  10   4   7        789.45        848.88        41.04 o                         
  11   4   7         77.31         61.91        19.30 o                         
  12   4   7         24.32         23.64        15.59 o                         
  13   4   7         57.32         52.68        21.07 o                         
  14   4   7         94.74         96.65        25.37 o                         
 -10   5   7        490.61        680.81        68.03 o                         
  -9   5   7        139.14        169.98        36.16 o                         
  -8   5   7        375.46        429.37        32.94 o                         
  -7   5   7        704.69        863.08        44.72 o                         
  -6   5   7        281.38        338.08        27.93 o                         
  -5   5   7         19.65         -7.49         9.35 o                         
  -4   5   7        363.42        352.93        47.22 o                         
  -3   5   7        937.85        957.48        45.93 o                         
  -2   5   7        110.87        115.21        15.20 o                         
  -1   5   7          7.77         -0.32         6.73 o                         
   0   5   7        422.95        426.00        49.14 o                         
   1   5   7        370.21        377.81        24.46 o                         
   2   5   7         99.22         79.91        16.11 o                         
   3   5   7        195.37        173.02        22.35 o                         
   4   5   7       1083.26       1143.34        59.12 o                         
   5   5   7        103.43        106.23        14.58 o                         
   6   5   7         91.09         49.89        14.88 o                         
   7   5   7         21.46         36.60        17.04 o                         
   8   5   7        464.42        382.72        32.05 o                         
   9   5   7        215.21        223.88        22.53 o                         
  10   5   7         43.83         42.97        19.80 o                         
  -5   6   7         12.32         21.08        19.49 o                         
  -4   6   7        546.96        608.20        59.79 o                         
  -3   6   7         20.15         -4.90        18.86 o                         
  -2   6   7        270.20        225.74        38.39 o                         
  -1   6   7          0.48        -19.97        19.97 o                         
 -18   0   8       2157.68       2223.70       118.66 o                         
 -17   0   8        155.54        209.10        37.77 o                         
 -16   0   8         24.24          8.48        14.13 o                         
 -15   0   8         96.41         70.95        20.75 o                         
 -14   0   8        155.53        139.88        25.36 o                         
 -13   0   8       2532.73       2727.34       110.31 o                         
 -12   0   8         57.37         45.41        17.57 o                         
 -11   0   8       1604.81       1420.36        54.70 o                         
 -10   0   8       2022.57       2016.23        86.41 o                         
  -9   0   8       2705.10       2905.51       100.88 o                         
  -8   0   8       8264.37       8249.96       182.88 o                         
  -7   0   8      16185.76      16507.66       291.77 o                         
  -6   0   8         26.80          3.22         7.39 o                         
  -5   0   8        453.39        413.00        28.09 o                         
  -4   0   8        342.52        315.62        23.46 o                         
  -3   0   8        450.03        361.53        23.43 o                         
  -2   0   8        212.15        243.79        18.50 o                         
  -1   0   8       1850.37       1612.65        49.23 o                         
   0   0   8       4405.01       4272.69        68.05 o                         
   1   0   8       8361.63       8833.58       150.97 o                         
   2   0   8        163.76        109.60        12.56 o                         
   3   0   8       3209.82       3158.90        62.18 o                         
   4   0   8       3221.75       3012.63        62.36 o                         
   5   0   8        259.59        253.14        21.56 o                         
   6   0   8         27.89         36.94         6.14 o                         
   7   0   8       1498.95       1388.36        47.89 o                         
   8   0   8       1595.46       1502.65        48.21 o                         
   9   0   8        226.56        234.96        19.67 o                         
  10   0   8        632.01        650.26        33.48 o                         
  11   0   8       4644.87       4702.65       100.77 o                         
  12   0   8       1139.24       1125.61        50.65 o                         
  13   0   8        470.48        389.28        28.95 o                         
  14   0   8        873.23        894.99        45.18 o                         
  15   0   8        995.72        917.72       105.00 o                         
  16   0   8         10.05         10.73        17.60 o                         
  17   0   8        174.52        126.95        19.49 o                         
  18   0   8         77.59         96.51        26.53 o                         
 -19   1   8          6.18         25.78        16.52 o                         
 -18   1   8        283.36        233.22        32.25 o                         
 -17   1   8         88.60        105.86        19.69 o                         
 -16   1   8        990.00        972.38        69.29 o                         
 -15   1   8        661.47        669.95        40.86 o                         
 -14   1   8          0.44         -6.03         9.73 o                         
 -13   1   8        102.72        107.21        32.40 o                         
 -12   1   8        144.02        135.78        14.69 o                         
 -11   1   8         72.27         87.99        14.59 o                         
 -10   1   8       1011.35       1041.17        42.88 o                         
  -9   1   8         12.59         12.16        13.84 o                         
  -8   1   8        323.98        291.21        26.39 o                         
  -7   1   8        674.21        669.01        29.42 o                         
  -6   1   8        239.44        200.42        15.37 o                         
  -5   1   8        347.72        335.35        18.41 o                         
  -4   1   8       1795.55       1960.76        43.86 o                         
  -3   1   8       2418.80       2529.42        48.76 o                         
  -2   1   8        237.39        263.26        13.44 o                         
  -1   1   8        305.03        285.77        11.42 o                         
   0   1   8       1875.05       2189.86        34.79 o                         
   1   1   8       1195.73       1237.88        25.41 o                         
   2   1   8        325.48        391.03        13.68 o                         
   3   1   8        375.58        337.00         9.42 o                         
   4   1   8        956.35        959.81        27.07 o                         
   5   1   8        514.49        536.80        20.38 o                         
   6   1   8         14.16          8.79         4.66 o                         
   7   1   8        645.06        641.84        18.70 o                         
   8   1   8       3234.54       3261.34        47.74 o                         
   9   1   8        145.61        136.79        10.96 o                         
  10   1   8        144.50        150.23        12.62 o                         
  11   1   8        648.39        571.06        26.33 o                         
  12   1   8          5.59          8.19         6.53 o                         
  13   1   8        303.41        255.02        19.61 o                         
  14   1   8        553.47        489.67        27.26 o                         
  15   1   8         74.68         53.15        13.75 o                         
  16   1   8        151.23        118.77        15.44 o                         
  17   1   8         70.58         38.52        19.39 o                         
  18   1   8         34.84          6.97        14.84 o                         
 -18   2   8        303.08        225.65        36.29 o                         
 -17   2   8       1389.22       1426.72        63.48 o                         
 -16   2   8        533.63        518.74        43.78 o                         
 -15   2   8         29.56         25.49        11.23 o                         
 -14   2   8         36.05         34.93        11.74 o                         
 -13   2   8        655.82        667.94        31.74 o                         
 -12   2   8         11.25          5.00         6.71 o                         
 -11   2   8        107.10        112.61        15.15 o                         
 -10   2   8        787.46        876.25        46.53 o                         
  -9   2   8       5505.71       5734.64       178.66 o                         
  -8   2   8        914.18        921.13        41.57 o                         
  -7   2   8         80.58         61.05        14.70 o                         
  -6   2   8        412.63        372.81        31.74 o                         
  -5   2   8        215.91        211.09        23.37 o                         
  -4   2   8        829.50        837.92        27.06 o                         
  -3   2   8         66.29         72.93         7.70 o                         
  -2   2   8       8113.32       8208.33        76.45 o                         
  -1   2   8        759.57        729.77        23.44 o                         
   0   2   8        637.54        558.41        16.90 o                         
   1   2   8       6519.24       6766.92        74.07 o                         
   2   2   8       7391.44       7713.73       311.00 o                         
   3   2   8       2101.63       2184.68        35.32 o                         
   4   2   8         85.66        108.20        10.66 o                         
   5   2   8        611.16        560.85        24.67 o                         
   6   2   8        324.06        266.73        15.25 o                         
   7   2   8        580.14        592.10        19.64 o                         
   8   2   8          7.32         10.47         4.88 o                         
   9   2   8         14.29         12.47         4.93 o                         
  10   2   8       1677.21       1711.23        37.23 o                         
  11   2   8        319.83        323.87        16.49 o                         
  12   2   8       2465.78       2573.50        66.38 o                         
  13   2   8       3743.35       3889.85        77.64 o                         
  14   2   8        548.41        527.84        28.92 o                         
  15   2   8          1.87         -8.24         8.24 o                         
  16   2   8        156.02        179.83        23.22 o                         
 -16   3   8        111.86         88.57        25.63 o                         
 -15   3   8         32.34          6.39        13.42 o                         
 -14   3   8         30.44          2.08        13.24 o                         
 -13   3   8          6.98         -9.45        14.39 o                         
 -12   3   8        354.18        315.45        28.97 o                         
 -11   3   8         55.17         10.71        13.40 o                         
 -10   3   8         22.18         -8.46        12.59 o                         
  -9   3   8          9.51         23.20        15.91 o                         
  -8   3   8        130.81        132.98        23.83 o                         
  -7   3   8       2106.11       2213.35        87.97 o                         
  -6   3   8       1506.08       1439.28        66.37 o                         
  -5   3   8          5.79         10.81         4.54 o                         
  -4   3   8        509.09        478.33        23.79 o                         
  -3   3   8         88.40         82.90        10.44 o                         
  -2   3   8        141.83        123.77         9.04 o                         
  -1   3   8       1739.87       1909.55        37.56 o                         
   0   3   8       1537.69       1615.15        48.73 o                         
   1   3   8          1.32          7.30         8.51 o                         
   2   3   8        127.81        136.50        12.81 o                         
   3   3   8         15.51          5.76         5.81 o                         
   4   3   8       1041.70       1045.35        26.06 o                         
   5   3   8        449.07        455.13        22.28 o                         
   6   3   8          1.21          6.64         7.36 o                         
   7   3   8         19.10          7.06         7.86 o                         
   8   3   8        393.81        351.99        22.33 o                         
   9   3   8        164.03        144.35        15.72 o                         
  10   3   8        594.29        584.95        25.99 o                         
  11   3   8        326.56        325.10        20.15 o                         
  12   3   8         14.05          6.05         7.60 o                         
  13   3   8          0.31          8.14         9.14 o                         
  14   3   8          8.22          1.56         9.59 o                         
  15   3   8          2.85         -4.56        11.02 o                         
  16   3   8        193.07        196.25        24.49 o                         
 -14   4   8         52.97         28.43        20.48 o                         
 -13   4   8         27.96         36.13        21.81 o                         
 -12   4   8        159.05        179.42        22.44 o                         
 -11   4   8        808.24        889.68        46.75 o                         
 -10   4   8        407.87        440.69        44.65 o                         
  -9   4   8        371.05        423.60        43.34 o                         
  -8   4   8        894.44        906.74        61.04 o                         
  -7   4   8       1556.07       1680.87        68.67 o                         
  -6   4   8        208.80        209.43        20.95 o                         
  -5   4   8        105.17        105.20        14.63 o                         
  -4   4   8        570.84        613.62        49.81 o                         
  -3   4   8          7.74         -1.43        10.34 o                         
  -2   4   8         34.48         41.32        21.54 o                         
  -1   4   8         29.11         30.99         8.88 o                         
   0   4   8        752.39        764.20        32.95 o                         
   1   4   8        389.36        401.14        23.47 o                         
   2   4   8         94.30         81.91        11.24 o                         
   3   4   8       1190.99       1159.90        57.71 o                         
   4   4   8       1219.77       1375.15        63.88 o                         
   5   4   8        744.32        654.32        44.77 o                         
   6   4   8         13.08         -4.75        18.31 o                         
   7   4   8        577.90        539.12        56.73 o                         
   8   4   8         55.63         65.72        20.02 o                         
   9   4   8         27.36         48.12        12.82 o                         
  10   4   8         74.72         64.25        14.25 o                         
  11   4   8       1018.11       1129.58        49.24 o                         
  12   4   8         93.48         86.37        22.89 o                         
  13   4   8        118.75        178.42        30.98 o                         
 -10   5   8        159.39        135.54        26.79 o                         
  -9   5   8          0.25          2.96        14.85 o                         
  -8   5   8          3.07        -21.87        23.62 o                         
  -7   5   8          0.44          2.62        11.64 o                         
  -6   5   8          4.54         -4.99        10.09 o                         
  -5   5   8        180.08        184.82        21.21 o                         
  -4   5   8          5.64          8.76         8.45 o                         
  -3   5   8          1.00          1.40         8.74 o                         
  -2   5   8          0.06          9.20        20.42 o                         
  -1   5   8          0.16         14.48        12.59 o                         
   0   5   8         14.95         15.86         9.01 o                         
   1   5   8         49.95         60.77        16.40 o                         
   2   5   8          7.29         17.64        11.53 o                         
   3   5   8          0.13          1.22         9.32 o                         
   4   5   8          1.10         -9.41         9.41 o                         
   5   5   8         81.44         52.19        21.66 o                         
   6   5   8         68.46         44.88        11.38 o                         
   7   5   8         92.47         74.14        13.32 o                         
   8   5   8         44.95         45.35        12.93 o                         
   9   5   8         48.39         63.93        25.17 o                         
  10   5   8          0.56        -13.39        13.39 o                         
  11   5   8         94.73        104.85        23.63 o                         
  -4   6   8          8.26         29.96        21.02 o                         
  -3   6   8         50.40         53.40        25.18 o                         
  -2   6   8         73.37        154.14        33.24 o                         
 -18   1   9        346.11        369.78        46.58 o                         
 -17   1   9        122.57        126.76        21.76 o                         
 -16   1   9         10.81         15.83        12.32 o                         
 -15   1   9        434.45        414.62        32.96 o                         
 -14   1   9        143.41        120.91        18.31 o                         
 -13   1   9        501.92        497.13        27.60 o                         
 -12   1   9        603.67        584.94        88.68 o                         
 -11   1   9       1579.18       1617.23        57.08 o                         
 -10   1   9       2954.99       3003.44       111.47 o                         
  -9   1   9       2450.46       2385.67        64.54 o                         
  -8   1   9       4400.77       4619.11        91.31 o                         
  -7   1   9        633.25        562.76        27.33 o                         
  -6   1   9        132.34        126.19        12.58 o                         
  -5   1   9        296.63        343.19        19.22 o                         
  -4   1   9         79.76         62.43         8.52 o                         
  -3   1   9        912.81        886.12        28.49 o                         
  -2   1   9        627.69        512.50        19.99 o                         
  -1   1   9       1860.53       1670.78        31.00 o                         
   0   1   9       4464.85       4205.07        55.45 o                         
   1   1   9       1140.14        920.66        22.93 o                         
   2   1   9       4045.95       4159.18        46.78 o                         
   3   1   9       2743.97       2630.19        31.48 o                         
   4   1   9        220.22        193.30         8.82 o                         
   5   1   9         14.78         13.43         4.56 o                         
   6   1   9         44.73         36.47         6.29 o                         
   7   1   9        913.84        924.68        23.32 o                         
   8   1   9        804.66        777.45        21.84 o                         
   9   1   9       1849.06       1893.91        36.31 o                         
  10   1   9       1056.78       1041.88        35.76 o                         
  11   1   9       1655.76       1637.33        46.58 o                         
  12   1   9        885.41        866.55        34.84 o                         
  13   1   9        457.30        434.79        25.69 o                         
  14   1   9        165.59        143.61        15.92 o                         
  15   1   9        148.96        152.64        17.18 o                         
  16   1   9         42.47         21.03        12.01 o                         
  17   1   9         29.14         17.05        16.80 o                         
 -17   2   9        295.61        286.00        39.96 o                         
 -16   2   9        265.24        227.14        25.12 o                         
 -15   2   9          5.21         -9.13        10.61 o                         
 -14   2   9        388.64        347.91        28.67 o                         
 -13   2   9          0.03         -0.78         7.84 o                         
 -12   2   9          1.53         24.20        37.17 o                         
 -11   2   9          5.04          3.91         7.56 o                         
 -10   2   9         17.38         16.95        10.28 o                         
  -9   2   9          1.26         -3.66         8.33 o                         
  -8   2   9         25.13         15.48        12.89 o                         
  -7   2   9         64.82         69.21        15.51 o                         
  -6   2   9         59.73         63.05        14.10 o                         
  -5   2   9        362.09        343.93        19.04 o                         
  -4   2   9          0.13          0.68         5.91 o                         
  -3   2   9       1023.41       1029.18        48.84 o                         
  -2   2   9        215.43        200.39        12.66 o                         
  -1   2   9          4.49          6.38         4.38 o                         
   0   2   9         27.20         26.70         4.21 o                         
   1   2   9        153.44        173.08         9.21 o                         
   2   2   9        572.93        596.49        17.75 o                         
   3   2   9        336.91        350.13        15.32 o                         
   4   2   9        363.29        409.83        32.65 o                         
   5   2   9         40.45         53.48         9.50 o                         
   6   2   9         93.21         80.12        12.06 o                         
   7   2   9          3.17          2.20         4.24 o                         
   8   2   9          3.25          5.52         4.91 o                         
   9   2   9         20.71         32.05         6.82 o                         
  10   2   9          0.30         -5.30         5.42 o                         
  11   2   9        223.60        213.84        13.76 o                         
  12   2   9        256.50        246.96        19.04 o                         
  13   2   9         78.53         92.20        12.99 o                         
  14   2   9         53.68         64.58        11.61 o                         
  15   2   9         15.57         11.82        11.53 o                         
  16   2   9         34.26         33.44        11.52 o                         
 -15   3   9        156.21        127.04        30.52 o                         
 -14   3   9         36.84         31.39        18.20 o                         
 -13   3   9        501.74        435.74        35.05 o                         
 -12   3   9        633.71        597.03        56.17 o                         
 -11   3   9         46.46         67.51        21.68 o                         
 -10   3   9       1955.25       2051.32        97.32 o                         
  -9   3   9       1173.21       1221.55        70.66 o                         
  -8   3   9        916.76        870.56        58.25 o                         
  -7   3   9       1575.00       1533.97        74.10 o                         
  -6   3   9       1070.69       1083.62        59.00 o                         
  -5   3   9        102.18         94.37        18.57 o                         
  -4   3   9       2005.17       1992.76        76.93 o                         
  -3   3   9        305.30        287.70        28.38 o                         
  -2   3   9        158.43        130.52        11.14 o                         
  -1   3   9       1843.63       1884.39        50.41 o                         
   0   3   9       1313.24       1320.06        41.72 o                         
   1   3   9       3739.60       3865.89        60.67 o                         
   2   3   9       2390.68       2512.75        87.65 o                         
   3   3   9        114.22        138.24        12.95 o                         
   4   3   9         42.11         34.93         7.03 o                         
   5   3   9        388.73        443.18        23.05 o                         
   6   3   9        484.73        554.31        29.36 o                         
   7   3   9         28.63         24.68         6.66 o                         
   8   3   9        453.66        452.87        39.04 o                         
   9   3   9        727.94        665.57        45.56 o                         
  10   3   9        397.86        411.04        26.36 o                         
  11   3   9        291.38        283.56        20.77 o                         
  12   3   9       1695.20       1648.91        60.40 o                         
  13   3   9        635.71        691.44        40.19 o                         
  14   3   9         26.04         11.40        11.12 o                         
  15   3   9         12.37         -6.85        10.71 o                         
 -14   4   9        397.36        421.23        53.76 o                         
 -13   4   9          0.09        -10.29        10.29 o                         
 -12   4   9        254.76        252.62        26.92 o                         
 -11   4   9         23.15         35.19        16.02 o                         
 -10   4   9         15.50         14.20        13.69 o                         
  -9   4   9        207.14        228.69        31.79 o                         
  -8   4   9          9.28         18.98        11.61 o                         
  -7   4   9       1189.24       1300.56        71.53 o                         
  -6   4   9        113.90         85.64        16.75 o                         
  -5   4   9        673.90        693.38        36.68 o                         
  -4   4   9         21.15         18.29         7.76 o                         
  -3   4   9        115.18        132.73        31.37 o                         
  -2   4   9         22.69         20.46         8.53 o                         
  -1   4   9        334.86        375.27        73.37 o                         
   0   4   9          4.76         14.26         9.97 o                         
   1   4   9         43.89         31.23        12.37 o                         
   2   4   9         36.80         45.19        14.35 o                         
   3   4   9        482.09        455.82        37.74 o                         
   4   4   9       1108.08       1115.74        59.79 o                         
   5   4   9        553.12        481.32        39.93 o                         
   6   4   9        577.86        490.34        41.48 o                         
   7   4   9        581.74        550.38        52.75 o                         
   8   4   9         23.34         24.59        13.32 o                         
   9   4   9        285.49        288.58        42.15 o                         
  10   4   9        158.93        197.29        21.83 o                         
  11   4   9         37.05         33.81        12.55 o                         
  12   4   9         20.01         50.34        14.30 o                         
 -12   5   9         70.79         53.68        17.45 o                         
 -11   5   9        327.29        342.75        45.41 o                         
 -10   5   9         95.94        119.47        27.19 o                         
  -9   5   9        145.26        199.96        33.47 o                         
  -8   5   9        628.80        743.78        58.34 o                         
  -7   5   9         46.15         44.51        13.76 o                         
  -6   5   9         52.18         27.40        12.56 o                         
  -5   5   9         25.39         26.81        11.02 o                         
  -4   5   9        825.99        953.63        45.16 o                         
  -3   5   9        289.89        334.38        25.87 o                         
  -2   5   9         65.53         73.26        13.41 o                         
  -1   5   9        620.92        654.75        83.15 o                         
   0   5   9        889.96        952.54        56.27 o                         
   1   5   9        101.30         90.44        18.45 o                         
   2   5   9        213.05        222.52        27.07 o                         
   3   5   9        748.68        798.96        52.01 o                         
   4   5   9        158.87        184.02        26.94 o                         
   5   5   9        278.85        213.52        28.75 o                         
   6   5   9          7.61         -4.52         9.30 o                         
   7   5   9         94.55         99.25        15.86 o                         
   8   5   9        173.24        182.65        20.96 o                         
   9   5   9         20.13         23.97        19.78 o                         
  10   5   9        618.50        587.01        53.45 o                         
  -4   6   9          5.61         53.24        25.30 o                         
  -3   6   9        377.52        470.07        55.00 o                         
 -18   0  10          3.37        -25.49        25.49 o                         
 -17   0  10         38.10         29.92        14.72 o                         
 -16   0  10        958.22        973.51        73.95 o                         
 -15   0  10         60.01         80.29        23.83 o                         
 -14   0  10        209.84        186.19        30.42 o                         
 -13   0  10         11.71         -4.88        12.03 o                         
 -12   0  10       3535.22       3572.29       132.15 o                         
 -11   0  10       1772.62       1674.77        84.27 o                         
 -10   0  10         73.18        110.34        22.34 o                         
  -9   0  10       1337.71       1223.99        65.01 o                         
  -8   0  10       1634.14       1437.54        67.15 o                         
  -7   0  10         50.99         63.88        15.80 o                         
  -6   0  10         22.87         24.62         7.69 o                         
  -5   0  10       1774.96       1694.89        63.96 o                         
  -4   0  10        225.00        179.05        19.27 o                         
  -3   0  10        475.58        530.91        31.78 o                         
  -2   0  10        907.62        725.75        35.91 o                         
  -1   0  10       8234.37       7777.93       149.93 o                         
   0   0  10       8994.91       9444.00       174.15 o                         
   1   0  10       3620.63       3759.48        69.22 o                         
   2   0  10       6028.56       6187.32        97.80 o                         
   3   0  10       3185.50       3255.15        65.72 o                         
   4   0  10          4.90         16.39        13.00 o                         
   5   0  10        974.37       1145.29        40.93 o                         
   6   0  10          4.79          4.50         7.00 o                         
   7   0  10       2466.05       2498.83        89.18 o                         
   8   0  10         94.97         86.81        13.45 o                         
   9   0  10        523.39        551.51        31.72 o                         
  10   0  10       2721.23       2727.29        75.33 o                         
  11   0  10       1304.34       1325.65        70.67 o                         
  12   0  10        136.71        122.45        17.32 o                         
  13   0  10        337.96        345.01        28.64 o                         
  14   0  10       1088.35       1107.28        52.89 o                         
  15   0  10        210.88        187.50        23.11 o                         
  16   0  10        164.35        170.37        22.98 o                         
 -18   1  10        245.42        221.41        37.37 o                         
 -17   1  10         47.36         49.48        15.21 o                         
 -16   1  10         32.67         36.53        24.52 o                         
 -15   1  10        213.95        195.25        22.79 o                         
 -14   1  10          3.41          9.41        13.97 o                         
 -13   1  10        452.02        376.83        28.48 o                         
 -12   1  10         96.12         77.09        14.43 o                         
 -11   1  10        210.16        182.40        20.07 o                         
 -10   1  10        196.78        214.29        20.59 o                         
  -9   1  10        998.81        951.74        40.34 o                         
  -8   1  10          6.64          3.45         7.38 o                         
  -7   1  10        814.33        804.55        33.58 o                         
  -6   1  10         89.11         98.65        11.40 o                         
  -5   1  10         88.76        104.32        11.21 o                         
  -4   1  10       1331.90       1304.43        37.24 o                         
  -3   1  10        688.46        688.25        25.51 o                         
  -2   1  10         81.96         79.28         8.99 o                         
  -1   1  10          2.00         -4.35         4.35 o                         
   0   1  10        567.89        568.65        18.40 o                         
   1   1  10        210.52        205.56        11.64 o                         
   2   1  10       2472.34       2632.22        44.95 o                         
   3   1  10         90.04        106.40         6.22 o                         
   4   1  10          0.82          0.77         2.07 o                         
   5   1  10        478.14        457.93        17.82 o                         
   6   1  10       1269.74       1275.77        31.35 o                         
   7   1  10       1445.04       1546.81        29.01 o                         
   8   1  10        882.44        852.44        21.53 o                         
   9   1  10        385.59        343.11        17.96 o                         
  10   1  10          0.52          7.92         8.93 o                         
  11   1  10        907.84        964.53        36.48 o                         
  12   1  10        335.58        330.71        22.16 o                         
  13   1  10        780.09        797.00        39.24 o                         
  14   1  10          1.63         -4.05         8.88 o                         
  15   1  10        125.61         90.83        14.91 o                         
  16   1  10         30.62         -5.71        10.07 o                         
  17   1  10        670.80        716.24        63.64 o                         
 -16   2  10         75.43         96.35        17.36 o                         
 -15   2  10          9.56          2.25        10.11 o                         
 -14   2  10        514.07        544.45        34.59 o                         
 -13   2  10        764.25        789.86        42.86 o                         
 -12   2  10        148.08        151.30        18.52 o                         
 -11   2  10       1482.06       1597.29        57.45 o                         
 -10   2  10       1269.54       1288.87        49.03 o                         
  -9   2  10        416.02        352.14        37.67 o                         
  -8   2  10        162.75        162.57        25.76 o                         
  -7   2  10        995.01        952.79        56.11 o                         
  -6   2  10        800.52        783.52        31.55 o                         
  -5   2  10        114.75        120.16        12.26 o                         
  -4   2  10         82.55         89.80        11.44 o                         
  -3   2  10       3134.50       3054.11        58.27 o                         
  -2   2  10       4027.18       4135.34        55.66 o                         
  -1   2  10       1471.92       1453.49        29.19 o                         
   0   2  10       1300.27       1260.39        26.85 o                         
   1   2  10       3643.83       3712.73        52.61 o                         
   2   2  10        906.23        907.63        23.58 o                         
   3   2  10          9.94          6.71         3.87 o                         
   4   2  10       1221.12       1241.92        26.16 o                         
   5   2  10         39.32         40.27         7.16 o                         
   6   2  10        394.16        385.39        22.94 o                         
   7   2  10          4.27         14.99         7.78 o                         
   8   2  10       2548.27       2608.71        46.27 o                         
   9   2  10       3155.14       3223.85        53.57 o                         
  10   2  10        844.99        818.09        26.33 o                         
  11   2  10        469.46        472.25        25.85 o                         
  12   2  10       1141.36       1191.24        42.13 o                         
  13   2  10         25.97         16.88         7.68 o                         
  14   2  10         26.21         30.02         7.83 o                         
  15   2  10         14.12         34.95        13.48 o                         
 -15   3  10         58.70         83.67        26.15 o                         
 -14   3  10         68.70         85.82        53.23 o                         
 -13   3  10        910.02        851.95        98.16 o                         
 -12   3  10         64.55         70.08        22.16 o                         
 -11   3  10         15.47         32.59        16.57 o                         
 -10   3  10         58.37         75.22        22.64 o                         
  -9   3  10        595.39        578.88        49.90 o                         
  -8   3  10         48.33         81.29        21.50 o                         
  -7   3  10        836.19        777.48        53.29 o                         
  -6   3  10        193.56        199.83        26.87 o                         
  -5   3  10        874.28        794.47        50.30 o                         
  -4   3  10         39.27         84.55        18.23 o                         
  -3   3  10        858.60        829.12        49.58 o                         
  -2   3  10       1053.61       1033.14        32.77 o                         
  -1   3  10          1.43          8.01         5.89 o                         
   0   3  10         64.36         54.20         9.08 o                         
   1   3  10        279.94        284.94        19.11 o                         
   2   3  10        601.73        584.87        34.17 o                         
   3   3  10          0.09         -2.64         8.53 o                         
   4   3  10        617.28        657.60        45.10 o                         
   5   3  10        184.06        161.96        14.68 o                         
   6   3  10        529.77        559.52        28.12 o                         
   7   3  10         12.12         23.75         8.70 o                         
   8   3  10         88.68        104.08        11.31 o                         
   9   3  10          2.03         -6.74         6.74 o                         
  10   3  10         51.85         29.78         8.86 o                         
  11   3  10        569.07        530.86        31.25 o                         
  12   3  10         88.25         70.18        14.56 o                         
  13   3  10          7.99          6.84        13.71 o                         
  14   3  10         83.53         68.65        15.76 o                         
  15   3  10        165.61        140.23        28.79 o                         
 -13   4  10         78.82         44.28        14.59 o                         
 -12   4  10        980.97        975.37        86.88 o                         
 -11   4  10        941.99        951.16        73.20 o                         
 -10   4  10        373.79        324.96        40.53 o                         
  -9   4  10        595.23        556.82        51.35 o                         
  -8   4  10        342.00        354.37        40.18 o                         
  -7   4  10          7.14          1.32        11.88 o                         
  -6   4  10         20.62         -8.39        12.84 o                         
  -5   4  10        137.56        151.01        24.95 o                         
  -4   4  10        298.12        309.89        32.71 o                         
  -3   4  10         10.26          7.88         9.01 o                         
  -2   4  10        830.06        957.96        41.60 o                         
  -1   4  10       1346.42       1531.50        85.52 o                         
   0   4  10       1452.96       1521.93       113.27 o                         
   1   4  10        207.98        183.37        24.51 o                         
   2   4  10        461.09        462.78        39.12 o                         
   3   4  10        247.28        270.57        30.82 o                         
   4   4  10          2.91        -14.38        14.38 o                         
   5   4  10         10.53         11.05        10.52 o                         
   6   4  10         87.86        107.51        21.33 o                         
   7   4  10        918.67        901.08        73.48 o                         
   8   4  10          2.01         17.18         8.45 o                         
   9   4  10        554.45        548.21        52.69 o                         
  10   4  10        586.24        626.73        49.39 o                         
  11   4  10        438.42        438.18        95.17 o                         
 -11   5  10          1.63        -24.19        24.19 o                         
 -10   5  10        115.05         85.73        25.01 o                         
  -9   5  10        174.09        247.10        37.61 o                         
  -8   5  10        126.58        151.88        29.14 o                         
  -7   5  10         73.28         72.30        20.71 o                         
  -6   5  10        163.86        158.62        27.33 o                         
  -5   5  10         11.13          6.87        11.16 o                         
  -4   5  10        106.13        116.22        17.85 o                         
  -3   5  10        201.80        195.64        20.75 o                         
  -2   5  10         52.70         57.80        11.79 o                         
  -1   5  10        264.80        282.60        32.33 o                         
   0   5  10         41.12         40.41        15.21 o                         
   1   5  10         48.98         53.21        17.92 o                         
   2   5  10        692.38        693.06        50.09 o                         
   3   5  10        138.97        115.88        21.54 o                         
   4   5  10         20.85         18.76        12.21 o                         
   5   5  10          6.75        -10.37        13.95 o                         
   6   5  10        144.73        144.36        19.10 o                         
   7   5  10        134.69        145.44        18.70 o                         
   8   5  10        497.89        510.36        34.03 o                         
   9   5  10         21.68         37.66        18.86 o                         
 -18   1  11         15.25          1.95        18.15 o                         
 -17   1  11         25.41          2.57        18.11 o                         
 -16   1  11        105.77        120.33        19.00 o                         
 -15   1  11         11.05         11.12        13.59 o                         
 -14   1  11         71.84         81.49        13.38 o                         
 -13   1  11        801.27        752.34        68.56 o                         
 -12   1  11       1981.22       2045.01        69.43 o                         
 -11   1  11       2212.79       2233.04       102.85 o                         
 -10   1  11       1979.76       1985.25        63.55 o                         
  -9   1  11       1166.82       1113.70        44.74 o                         
  -8   1  11          5.10         -0.59         7.99 o                         
  -7   1  11         23.35         12.71         6.92 o                         
  -6   1  11         21.35         25.94         9.20 o                         
  -5   1  11        590.14        507.57        24.78 o                         
  -4   1  11       1878.63       1834.88        46.75 o                         
  -3   1  11       1302.87       1179.68        35.66 o                         
  -2   1  11       2730.55       2639.40        54.59 o                         
  -1   1  11       5387.48       5447.02        71.05 o                         
   0   1  11       1002.08        967.45        29.01 o                         
   1   1  11        837.21        868.69        24.75 o                         
   2   1  11        140.37        109.96         9.37 o                         
   3   1  11        399.21        380.20        15.50 o                         
   4   1  11         82.11        113.04         9.92 o                         
   5   1  11          3.50          3.83         3.87 o                         
   6   1  11        776.18        713.59        23.95 o                         
   7   1  11         39.88         35.40         7.56 o                         
   8   1  11       3596.78       3712.70        61.64 o                         
   9   1  11       2153.58       2168.46        46.95 o                         
  10   1  11       2920.53       2995.41        57.74 o                         
  11   1  11        862.41        830.96        30.27 o                         
  12   1  11         33.95         29.24         8.50 o                         
  13   1  11         86.73        112.05        12.47 o                         
  14   1  11          6.25          3.38         7.05 o                         
  15   1  11         18.39         24.35         9.26 o                         
  16   1  11          5.18         28.31        16.97 o                         
 -15   2  11        208.86        177.40        21.23 o                         
 -14   2  11         57.48         14.54         9.39 o                         
 -13   2  11          2.11          5.11        18.52 o                         
 -12   2  11         97.46         96.26        15.83 o                         
 -11   2  11         51.21         59.90        13.04 o                         
 -10   2  11        258.49        228.97        21.04 o                         
  -9   2  11        286.20        294.28        35.07 o                         
  -8   2  11         42.11         22.54        12.26 o                         
  -7   2  11          0.02          0.92         6.12 o                         
  -6   2  11        230.09        233.99        20.82 o                         
  -5   2  11         19.38         20.08        11.81 o                         
  -4   2  11        110.46         94.87        10.32 o                         
  -3   2  11       1000.04       1051.52        43.03 o                         
  -2   2  11         15.42         12.71         4.24 o                         
  -1   2  11        379.34        378.68        15.19 o                         
   0   2  11          3.76          2.85         3.62 o                         
   1   2  11        728.00        682.43        20.70 o                         
   2   2  11        336.29        337.04        14.91 o                         
   3   2  11         13.76          9.16         3.99 o                         
   4   2  11        192.14        177.81        12.04 o                         
   5   2  11        239.42        249.96        12.67 o                         
   6   2  11        104.68         99.15        11.01 o                         
   7   2  11         14.79         12.69         5.89 o                         
   8   2  11         87.16         80.76         9.92 o                         
   9   2  11        198.74        178.32        12.59 o                         
  10   2  11         14.37         15.88         7.43 o                         
  11   2  11         51.59         48.72         9.92 o                         
  12   2  11         81.14        114.04        15.97 o                         
  13   2  11         59.70         67.33        13.40 o                         
  14   2  11         21.64         11.82         8.03 o                         
  15   2  11        325.66        325.00        30.61 o                         
  16   2  11          7.05         86.09        30.88 o                         
 -14   3  11        564.50        535.91        97.37 o                         
 -13   3  11        822.19        875.05        72.50 o                         
 -12   3  11        518.87        562.60        56.73 o                         
 -11   3  11       1071.21       1150.07        77.80 o                         
 -10   3  11        360.95        402.38        44.12 o                         
  -9   3  11          5.05        -12.27        14.04 o                         
  -8   3  11          5.17         19.24        11.90 o                         
  -7   3  11       1022.56        932.33        59.98 o                         
  -6   3  11       1130.78       1087.22        63.10 o                         
  -5   3  11         24.51         20.90        13.82 o                         
  -4   3  11       1122.31       1130.26        61.08 o                         
  -3   3  11        439.45        471.70        38.73 o                         
  -2   3  11       1338.42       1247.85        62.43 o                         
  -1   3  11        510.65        516.44        25.07 o                         
   0   3  11       1545.54       1544.49        45.90 o                         
   1   3  11        629.69        586.84        47.00 o                         
   2   3  11        150.93        123.06        14.49 o                         
   3   3  11         65.73         63.05        11.44 o                         
   4   3  11        269.97        280.71        21.35 o                         
   5   3  11        965.67       1003.72        59.51 o                         
   6   3  11         21.69         38.07         8.63 o                         
   7   3  11        312.77        280.33        21.22 o                         
   8   3  11       1287.60       1394.35        51.08 o                         
   9   3  11        649.00        702.20        28.58 o                         
  10   3  11        119.91        132.40        13.81 o                         
  11   3  11       1014.15       1080.98        66.73 o                         
  12   3  11        282.57        376.34        41.26 o                         
  13   3  11          8.06         21.08        15.51 o                         
  14   3  11         42.06         86.08        23.51 o                         
 -12   4  11          3.96          4.14        16.67 o                         
 -11   4  11        218.79        181.69        35.14 o                         
 -10   4  11          8.83          2.94        16.08 o                         
  -9   4  11        264.66        224.82        33.85 o                         
  -8   4  11        470.63        418.21        45.01 o                         
  -7   4  11         13.37         -1.06        12.22 o                         
  -6   4  11        742.67        765.65        55.90 o                         
  -5   4  11        398.52        408.34        39.93 o                         
  -4   4  11         40.78         36.56        15.33 o                         
  -3   4  11        346.06        291.58        32.91 o                         
  -2   4  11        133.11        129.51        22.62 o                         
  -1   4  11        104.27        116.06        22.07 o                         
   0   4  11         60.50         58.38        15.37 o                         
   1   4  11          8.90          4.54        10.88 o                         
   2   4  11         26.76         25.64        12.04 o                         
   3   4  11        312.33        281.47        32.56 o                         
   4   4  11        345.85        298.16        33.67 o                         
   5   4  11         37.98          9.52        11.15 o                         
   6   4  11         22.76         21.49        14.16 o                         
   7   4  11         35.00         14.89         9.72 o                         
   8   4  11         48.26         31.98        13.91 o                         
   9   4  11        521.53        440.18        31.06 o                         
  10   4  11        213.30        240.90        24.05 o                         
 -10   5  11         40.58         48.02        22.13 o                         
  -9   5  11        291.40        269.02        38.88 o                         
  -8   5  11          7.72         10.45        14.73 o                         
  -7   5  11        189.06        208.27        32.26 o                         
  -6   5  11          1.67        -18.96        18.96 o                         
  -5   5  11        367.30        307.64        37.84 o                         
  -4   5  11        372.80        360.99        38.75 o                         
  -3   5  11         77.02         78.95        20.92 o                         
  -2   5  11        504.46        522.35        45.70 o                         
  -1   5  11        802.41        873.32        59.14 o                         
   0   5  11         36.69         70.19        17.25 o                         
   1   5  11        104.79        110.55        23.73 o                         
   2   5  11        507.99        473.75        42.43 o                         
   3   5  11        348.52        348.55        37.72 o                         
   4   5  11         21.81          3.43        10.86 o                         
   5   5  11          1.24         19.70        11.68 o                         
   6   5  11        417.53        423.31        31.65 o                         
   7   5  11         35.33         79.72        17.16 o                         
   8   5  11         49.65         69.19        21.95 o                         
 -17   0  12         48.97         85.79        24.10 o                         
 -16   0  12          4.75          4.57        16.34 o                         
 -15   0  12        153.39        121.98        27.41 o                         
 -14   0  12        203.70        188.73        33.81 o                         
 -13   0  12       2750.95       2704.66       120.37 o                         
 -12   0  12       1924.67       1738.84        91.60 o                         
 -11   0  12        471.26        446.72        44.84 o                         
 -10   0  12       1769.27       1900.46        89.26 o                         
  -9   0  12        875.55        902.57        57.57 o                         
  -8   0  12         19.78         32.79        15.37 o                         
  -7   0  12       1661.27       1726.40        74.50 o                         
  -6   0  12       1877.31       1835.51        73.36 o                         
  -5   0  12       3104.72       3032.64        94.36 o                         
  -4   0  12        893.29        961.85        48.14 o                         
  -3   0  12        328.78        284.06        25.55 o                         
  -2   0  12       4103.52       3847.94       101.12 o                         
  -1   0  12          9.95          3.07         7.07 o                         
   0   0  12        337.03        293.32        24.66 o                         
   1   0  12          9.71          3.45         5.61 o                         
   2   0  12       1014.18       1040.47        53.87 o                         
   3   0  12         23.32         24.00         8.25 o                         
   4   0  12         25.72         32.05        12.18 o                         
   5   0  12       5308.65       5462.29       101.33 o                         
   6   0  12       5354.57       5614.62       104.95 o                         
   7   0  12       5616.70       6009.50       126.18 o                         
   8   0  12        114.51        119.23        46.11 o                         
   9   0  12       2201.18       2399.79       121.51 o                         
  10   0  12         65.38         74.10        21.03 o                         
  11   0  12        639.56        610.97        37.93 o                         
  12   0  12          2.73          2.29        10.63 o                         
  13   0  12        281.57        328.25        29.77 o                         
  14   0  12         37.14         12.24        12.05 o                         
  15   0  12        340.67        332.55        44.27 o                         
 -17   1  12        104.51        128.63        28.44 o                         
 -16   1  12        761.59        675.19       113.32 o                         
 -15   1  12        107.01        122.99        19.08 o                         
 -14   1  12          0.04          0.18         7.92 o                         
 -13   1  12        147.16        124.91        19.24 o                         
 -12   1  12        360.98        327.94        40.99 o                         
 -11   1  12          4.71         14.38        15.51 o                         
 -10   1  12        393.95        401.10        36.11 o                         
  -9   1  12          0.99         -9.68         9.68 o                         
  -8   1  12          1.11         -8.65         8.65 o                         
  -7   1  12        155.21        154.03        15.85 o                         
  -6   1  12        371.76        363.84        22.66 o                         
  -5   1  12       1571.65       1573.39        46.09 o                         
  -4   1  12        519.89        538.68        25.07 o                         
  -3   1  12        365.87        348.62        19.66 o                         
  -2   1  12        598.18        626.31        38.35 o                         
  -1   1  12         73.50         55.30        13.76 o                         
   0   1  12          1.61          4.72         4.38 o                         
   1   1  12        412.93        381.11        17.15 o                         
   2   1  12        298.63        304.76        15.66 o                         
   3   1  12        936.48       1011.29        29.31 o                         
   4   1  12         88.90         89.93         8.62 o                         
   5   1  12        287.46        307.85        15.36 o                         
   6   1  12          0.89         -1.94         5.70 o                         
   7   1  12        597.89        570.09        22.84 o                         
   8   1  12        609.87        586.23        28.01 o                         
   9   1  12          1.02          2.13        10.99 o                         
  10   1  12        187.36        173.18        14.30 o                         
  11   1  12         27.94         31.03         8.21 o                         
  12   1  12        424.19        396.73        22.89 o                         
  13   1  12          1.28         -2.91         7.10 o                         
  14   1  12        555.13        568.76        28.03 o                         
  15   1  12          1.80        -20.10        20.10 o                         
 -15   2  12       1770.09       1695.52        73.51 o                         
 -14   2  12       1192.55       1236.43        58.19 o                         
 -13   2  12        345.54        395.49        41.83 o                         
 -12   2  12       1550.75       1724.40        64.01 o                         
 -11   2  12       1604.84       1708.66       114.04 o                         
 -10   2  12        333.52        354.72        40.44 o                         
  -9   2  12        450.88        409.61        42.61 o                         
  -8   2  12         12.75          2.81         7.10 o                         
  -7   2  12         19.99         29.06         8.75 o                         
  -6   2  12        476.38        503.72        26.51 o                         
  -5   2  12        546.80        569.76        26.83 o                         
  -4   2  12        697.94        640.76        27.47 o                         
  -3   2  12       7094.37       7217.71       108.72 o                         
  -2   2  12       1192.66       1112.96        33.72 o                         
  -1   2  12       3396.90       3415.66        53.25 o                         
   0   2  12       3891.48       4022.69        59.32 o                         
   1   2  12         99.03         97.61         8.59 o                         
   2   2  12        322.67        359.63        16.24 o                         
   3   2  12          7.68          2.05         5.46 o                         
   4   2  12       1910.64       1996.44        45.94 o                         
   5   2  12         12.73         14.32         9.98 o                         
   6   2  12          3.07          0.86         4.50 o                         
   7   2  12       1004.66       1005.77        34.55 o                         
   8   2  12        716.01        715.10        22.25 o                         
   9   2  12        544.44        514.27        23.05 o                         
  10   2  12        942.30        922.77        37.07 o                         
  11   2  12        841.39        879.19        33.13 o                         
  12   2  12         30.47         25.19         9.50 o                         
  13   2  12        224.61        205.03        17.70 o                         
  14   2  12         91.59        174.77        44.69 o                         
  15   2  12        641.56        716.33        64.79 o                         
 -13   3  12        127.21        133.27        30.20 o                         
 -12   3  12        103.25        132.98        29.83 o                         
 -11   3  12          7.91        -18.10        18.10 o                         
 -10   3  12          7.10          3.94        12.99 o                         
  -9   3  12        152.15        207.91        34.49 o                         
  -8   3  12         61.18         61.96        19.10 o                         
  -7   3  12        395.82        436.92        42.53 o                         
  -6   3  12        717.79        723.69        53.15 o                         
  -5   3  12          5.76          1.18        11.66 o                         
  -4   3  12          7.19         -1.51        10.32 o                         
  -3   3  12        111.57        110.07        20.38 o                         
  -2   3  12          0.01          1.16        11.98 o                         
  -1   3  12        787.56        760.88        32.21 o                         
   0   3  12        844.65        808.97        74.07 o                         
   1   3  12         28.17          8.90         7.65 o                         
   2   3  12         37.33         21.28         9.20 o                         
   3   3  12        108.68         83.79        16.22 o                         
   4   3  12        859.37        798.99        52.21 o                         
   5   3  12        468.37        454.82        29.07 o                         
   6   3  12          1.00        -10.59        10.59 o                         
   7   3  12         27.18         23.95        10.61 o                         
   8   3  12        437.20        419.77        31.15 o                         
   9   3  12          6.00         -2.30         8.12 o                         
  10   3  12         71.50         42.65        15.25 o                         
  11   3  12        144.20        145.87        29.64 o                         
 -11   4  12         34.28         42.96        16.82 o                         
 -10   4  12        605.87        526.30        54.25 o                         
  -9   4  12        682.19        732.95        61.72 o                         
  -8   4  12        216.21        213.26        33.76 o                         
  -7   4  12          6.98         19.88        16.69 o                         
  -6   4  12        200.08        224.87        31.61 o                         
  -5   4  12        778.88        821.62        58.36 o                         
  -4   4  12         76.61        110.36        23.17 o                         
  -3   4  12        477.16        464.01        41.96 o                         
  -2   4  12        566.82        559.96        46.58 o                         
  -1   4  12        130.08        139.79        26.36 o                         
   0   4  12         18.67         26.22        13.48 o                         
   1   4  12         52.67         47.19        15.64 o                         
   2   4  12        391.56        381.07        37.57 o                         
   3   4  12          1.84         29.84        15.91 o                         
   4   4  12         42.22         44.45        16.22 o                         
   5   4  12        285.78        349.26        26.69 o                         
   6   4  12       1120.98       1169.28        70.40 o                         
   7   4  12        386.67        391.47        29.09 o                         
   8   4  12        507.84        457.74        31.59 o                         
   9   4  12        496.95        472.87        33.00 o                         
  -8   5  12         21.25         47.38        18.73 o                         
  -7   5  12          4.76         -8.38        19.86 o                         
  -6   5  12         19.82        -10.38        15.23 o                         
  -5   5  12        189.38        155.50        28.41 o                         
  -4   5  12         81.01         58.93        21.65 o                         
  -3   5  12         61.02         85.35        20.92 o                         
  -2   5  12         12.83         -9.21        12.41 o                         
  -1   5  12          2.55         12.28        11.04 o                         
   0   5  12         40.88         44.84        19.29 o                         
   1   5  12        259.02        275.00        35.01 o                         
   2   5  12         62.36         68.40        19.20 o                         
   3   5  12          3.93         17.84        11.44 o                         
   4   5  12         30.72         24.17        12.28 o                         
   5   5  12        248.02        214.04        32.01 o                         
   6   5  12         23.18         45.85        16.39 o                         
 -17   1  13        125.88        164.21        31.32 o                         
 -16   1  13        773.61        821.74        69.76 o                         
 -15   1  13        229.30        254.08        31.75 o                         
 -14   1  13        973.75       1022.85        60.36 o                         
 -13   1  13        612.97        634.38        41.63 o                         
 -12   1  13         31.05         47.07        18.45 o                         
 -11   1  13        225.61        232.68        23.50 o                         
 -10   1  13        179.76        178.24        20.00 o                         
  -9   1  13        361.01        355.40        26.62 o                         
  -8   1  13          2.41         -4.94         8.20 o                         
  -7   1  13        135.59        121.77        14.79 o                         
  -6   1  13        588.24        620.76        30.94 o                         
  -5   1  13       1273.41       1152.01        40.36 o                         
  -4   1  13       3403.67       3476.79        72.46 o                         
  -3   1  13       2358.35       2276.27        55.26 o                         
  -2   1  13       2013.99       2044.59        51.08 o                         
  -1   1  13       1320.94       1279.31        38.67 o                         
   0   1  13         72.04         57.19         8.22 o                         
   1   1  13        387.64        366.60        17.57 o                         
   2   1  13         84.71         76.54         9.14 o                         
   3   1  13         71.15         61.42         8.21 o                         
   4   1  13         34.07         33.73         6.83 o                         
   5   1  13       1245.64       1281.19        32.67 o                         
   6   1  13       1552.81       1581.11        37.19 o                         
   7   1  13        836.01        846.71        24.84 o                         
   8   1  13       1293.62       1352.75        37.48 o                         
   9   1  13        485.74        496.65        23.75 o                         
  10   1  13        107.62        117.05        12.87 o                         
  11   1  13         30.07         31.56         8.42 o                         
  12   1  13         48.98         39.94         9.22 o                         
  13   1  13          4.09          1.51         8.31 o                         
  14   1  13        183.81        224.78        27.15 o                         
 -14   2  13        134.58        133.75        32.46 o                         
 -13   2  13         10.53         13.04        34.21 o                         
 -12   2  13         29.01         12.98        21.95 o                         
 -11   2  13         62.87         64.72        14.63 o                         
 -10   2  13          6.28         29.89        20.57 o                         
  -9   2  13         85.02         79.73        23.82 o                         
  -8   2  13         30.26         33.49        10.32 o                         
  -7   2  13        396.04        360.96        24.02 o                         
  -6   2  13         10.29         18.53         8.09 o                         
  -5   2  13         57.01         57.67         9.81 o                         
  -4   2  13        133.51        132.88        21.88 o                         
  -3   2  13        232.29        176.76        28.45 o                         
  -2   2  13        133.19        140.00        12.52 o                         
  -1   2  13         54.24         28.75         9.90 o                         
   0   2  13         44.91         47.10         6.98 o                         
   1   2  13        124.26        112.36        11.08 o                         
   2   2  13          6.35          1.84         6.43 o                         
   3   2  13        350.16        324.55        16.74 o                         
   4   2  13          3.54          5.55         5.70 o                         
   5   2  13        145.74        149.29        21.15 o                         
   6   2  13        194.09        217.34        15.20 o                         
   7   2  13         14.59         13.26         5.02 o                         
   8   2  13        277.92        257.23        16.85 o                         
   9   2  13          3.34         -0.21         6.86 o                         
  10   2  13         23.87         12.66        10.55 o                         
  11   2  13         50.61         63.19        12.36 o                         
  12   2  13        178.91        185.23        18.79 o                         
  13   2  13         19.77         21.24         9.64 o                         
  14   2  13         43.18         58.62        22.92 o                         
 -13   3  13        446.26        470.62        57.44 o                         
 -12   3  13        296.88        271.91        41.81 o                         
 -11   3  13        404.31        435.44        49.61 o                         
 -10   3  13         52.72         43.08        18.39 o                         
  -9   3  13          1.77        -14.77        16.76 o                         
  -8   3  13        244.85        271.71        36.52 o                         
  -7   3  13        213.84        236.50        32.85 o                         
  -6   3  13        165.79        156.36        26.83 o                         
  -5   3  13        243.99        292.22        34.79 o                         
  -4   3  13       3186.84       3387.77       119.04 o                         
  -3   3  13        545.05        574.42        45.90 o                         
  -2   3  13        686.59        696.11        50.08 o                         
  -1   3  13        988.83        955.76        58.13 o                         
   0   3  13        493.41        478.36        26.96 o                         
   1   3  13         54.58         26.80         8.41 o                         
   2   3  13        216.78        198.50        40.57 o                         
   3   3  13         93.33         97.30        14.12 o                         
   4   3  13        242.09        288.00        23.52 o                         
   5   3  13        620.74        675.52        36.17 o                         
   6   3  13        955.12       1038.04       100.94 o                         
   7   3  13       2084.92       2171.20        69.65 o                         
   8   3  13        467.02        428.39        25.10 o                         
   9   3  13         13.28         12.04        22.80 o                         
  10   3  13         42.71         51.83        18.42 o                         
  11   3  13        125.64         94.49        24.69 o                         
 -10   4  13         20.80          9.09        15.64 o                         
  -9   4  13        457.12        379.52        47.36 o                         
  -8   4  13        591.72        601.84        56.23 o                         
  -7   4  13        188.55        157.80        28.13 o                         
  -6   4  13        242.95        197.71        30.46 o                         
  -5   4  13         14.58         34.18        16.08 o                         
  -4   4  13        146.33        114.90        22.70 o                         
  -3   4  13        219.05        203.96        30.63 o                         
  -2   4  13        149.76        175.10        28.66 o                         
  -1   4  13        116.42         80.26        19.39 o                         
   0   4  13          0.25        -14.16        14.16 o                         
   1   4  13         44.68         41.04        15.86 o                         
   2   4  13        304.62        280.21        34.12 o                         
   3   4  13         13.19         10.81        12.44 o                         
   4   4  13        355.98        392.80        41.76 o                         
   5   4  13        209.05        179.56        25.86 o                         
   6   4  13          1.97         13.94        13.81 o                         
   7   4  13        134.29        126.86        34.21 o                         
   8   4  13         37.09         19.28         8.95 o                         
   9   4  13        130.21        154.40        31.29 o                         
  -7   5  13          2.31         30.23        19.65 o                         
  -6   5  13        201.15        242.31        36.85 o                         
  -5   5  13        339.40        356.63        43.91 o                         
  -4   5  13         46.68         80.60        23.12 o                         
  -3   5  13        474.65        506.96        49.71 o                         
  -2   5  13        318.43        333.39        38.96 o                         
  -1   5  13         15.87         36.51        19.69 o                         
   0   5  13         24.74          9.19        16.35 o                         
   1   5  13        221.45        229.65        32.92 o                         
   2   5  13        280.75        255.69        34.28 o                         
   3   5  13          2.26          6.47        13.91 o                         
   4   5  13         45.63         70.12        20.80 o                         
 -16   0  14          7.15          3.76        22.06 o                         
 -15   0  14        346.41        373.73        47.59 o                         
 -14   0  14       1374.71       1270.81        87.18 o                         
 -13   0  14       1111.79       1048.84        76.98 o                         
 -12   0  14         51.19         36.53        17.15 o                         
 -11   0  14         18.68         -9.32        16.16 o                         
 -10   0  14        134.91        117.73        23.23 o                         
  -9   0  14          2.76         -2.78        11.98 o                         
  -8   0  14          2.21         14.15        14.73 o                         
  -7   0  14       1728.68       1786.02        79.30 o                         
  -6   0  14       4201.60       4153.84       123.32 o                         
  -5   0  14       1015.13        895.18        51.64 o                         
  -4   0  14        856.40        805.37        47.54 o                         
  -3   0  14       4256.05       4312.27       118.82 o                         
  -2   0  14        944.56        870.96        47.42 o                         
  -1   0  14         98.98         87.85        15.88 o                         
   0   0  14          3.08         12.48         8.79 o                         
   1   0  14        803.83        767.61        44.11 o                         
   2   0  14        150.24        143.01        15.56 o                         
   3   0  14        582.69        664.05        53.50 o                         
   4   0  14        550.87        508.55        43.70 o                         
   5   0  14       1101.52       1165.66        45.53 o                         
   6   0  14       4631.88       4953.65       103.08 o                         
   7   0  14        981.31        996.44        59.72 o                         
   8   0  14       5324.27       5695.05       117.43 o                         
   9   0  14        347.03        376.62        40.25 o                         
  10   0  14        144.66        110.63        18.33 o                         
  11   0  14         98.09         67.32        13.98 o                         
  12   0  14        325.78        320.53        31.28 o                         
  13   0  14        330.15        348.92        32.56 o                         
 -16   1  14        276.55        277.81        41.28 o                         
 -15   1  14        128.21        136.82        22.26 o                         
 -14   1  14         13.05         16.66        15.27 o                         
 -13   1  14          5.11         15.30        20.56 o                         
 -12   1  14         56.59         35.12        12.48 o                         
 -11   1  14        495.59        515.48        34.78 o                         
 -10   1  14         15.61         32.19        11.22 o                         
  -9   1  14        371.73        357.26        36.55 o                         
  -8   1  14         93.06         87.89        13.67 o                         
  -7   1  14        372.09        362.38        25.24 o                         
  -6   1  14        307.83        304.71        22.11 o                         
  -5   1  14       1865.15       1781.28        52.45 o                         
  -4   1  14        103.14        100.50        12.35 o                         
  -3   1  14          0.12          3.71         9.79 o                         
  -2   1  14        119.79         98.97        12.27 o                         
  -1   1  14        391.21        390.37        25.39 o                         
   0   1  14       1238.91       1246.67        35.98 o                         
   1   1  14         26.26         32.76        12.19 o                         
   2   1  14        483.84        482.21        21.60 o                         
   3   1  14        145.55        139.13        12.31 o                         
   4   1  14        978.94       1013.40        32.58 o                         
   5   1  14         20.76         25.92         6.61 o                         
   6   1  14        496.16        517.83        21.82 o                         
   7   1  14         12.42         11.30         6.45 o                         
   8   1  14          1.58         -5.56         5.56 o                         
   9   1  14        176.80        183.13        15.27 o                         
  10   1  14         32.39         48.80        11.33 o                         
  11   1  14        443.80        473.44        26.07 o                         
  12   1  14          8.59         16.67         8.70 o                         
  13   1  14        608.22        624.09        60.59 o                         
 -13   2  14        317.12        351.25        48.41 o                         
 -12   2  14       1131.54       1165.37        54.73 o                         
 -11   2  14         43.53         47.99        19.43 o                         
 -10   2  14          3.75        -17.71        17.71 o                         
  -9   2  14        490.17        527.53        50.54 o                         
  -8   2  14        779.08        832.65        61.12 o                         
  -7   2  14        119.88         77.57        19.91 o                         
  -6   2  14         30.62         29.81        14.71 o                         
  -5   2  14       1491.06       1515.25        76.48 o                         
  -4   2  14       1146.66       1175.73        65.19 o                         
  -3   2  14        188.35        159.26        25.71 o                         
  -2   2  14         24.44         30.12        13.15 o                         
  -1   2  14        412.79        392.94        31.60 o                         
   0   2  14         84.44         88.54        12.76 o                         
   1   2  14          4.62         18.41         8.83 o                         
   2   2  14        259.53        265.93        21.96 o                         
   3   2  14       2602.11       2680.62        72.29 o                         
   4   2  14        563.62        596.51        33.84 o                         
   5   2  14        436.98        455.24        30.09 o                         
   6   2  14       2175.26       2326.99        71.05 o                         
   7   2  14       1451.49       1539.85        58.32 o                         
   8   2  14          9.04         13.83         7.58 o                         
   9   2  14         49.77         40.19         8.26 o                         
  10   2  14        140.47        129.83        13.65 o                         
  11   2  14         59.21         76.55        11.70 o                         
  12   2  14        402.26        408.05        81.78 o                         
  13   2  14         43.16         27.88        17.90 o                         
 -12   3  14          5.21         32.94        15.49 o                         
 -11   3  14         37.48         44.95        20.46 o                         
 -10   3  14          2.37         -6.89        15.04 o                         
  -9   3  14         88.98        120.23        26.51 o                         
  -8   3  14        187.56        157.61        28.78 o                         
  -7   3  14        469.73        451.85        45.60 o                         
  -6   3  14         58.95         61.66        16.14 o                         
  -5   3  14         39.43         -2.08        14.58 o                         
  -4   3  14         86.03         80.81        20.72 o                         
  -3   3  14         29.23         10.75        12.92 o                         
  -2   3  14        399.98        385.13        39.19 o                         
  -1   3  14         16.34         16.21        11.71 o                         
   0   3  14        196.49        154.06        24.59 o                         
   1   3  14         35.26         29.67        18.49 o                         
   2   3  14        102.08        131.69        18.72 o                         
   3   3  14          6.62          7.58         8.38 o                         
   4   3  14       1116.75       1122.68        47.64 o                         
   5   3  14         20.32          8.12         9.83 o                         
   6   3  14         52.44         47.17        17.97 o                         
   7   3  14          0.32         -3.64        10.06 o                         
   8   3  14         99.46         72.97        15.50 o                         
   9   3  14        508.95        527.68        36.81 o                         
  10   3  14         21.40         31.23        21.14 o                         
  -9   4  14          5.24         27.63        18.77 o                         
  -8   4  14        191.54        240.69        36.02 o                         
  -7   4  14        362.04        361.83        42.64 o                         
  -6   4  14       1391.37       1466.54        85.88 o                         
  -5   4  14        171.42        204.13        31.94 o                         
  -4   4  14        854.08        891.02        63.48 o                         
  -3   4  14        742.45        819.52        60.92 o                         
  -2   4  14        393.64        399.27        41.97 o                         
  -1   4  14         60.14         44.27        18.04 o                         
   0   4  14         14.00         19.18        13.25 o                         
   1   4  14        139.18        201.72        30.47 o                         
   2   4  14         23.47         34.69        16.86 o                         
   3   4  14        120.82        126.93        25.49 o                         
   4   4  14        329.57        394.08        42.85 o                         
   5   4  14        320.47        371.46        42.21 o                         
   6   4  14        195.82        211.23        31.15 o                         
   7   4  14         83.94        107.97        17.29 o                         
   8   4  14        548.97        463.01        46.38 o                         
  -4   5  14          3.35        -10.40        13.10 o                         
  -3   5  14         63.80         39.49        13.90 o                         
  -2   5  14         22.32         -0.56        14.87 o                         
  -1   5  14        153.21        147.59        29.07 o                         
   0   5  14          0.31         26.79        15.27 o                         
   1   5  14         10.56         -2.71        11.46 o                         
 -16   1  15        489.65        408.54        52.26 o                         
 -15   1  15        660.59        680.54        63.39 o                         
 -14   1  15        778.31        785.11        56.48 o                         
 -13   1  15        321.41        288.22        42.10 o                         
 -12   1  15         14.99         46.66        14.63 o                         
 -11   1  15          5.30         -1.18        12.51 o                         
 -10   1  15         12.71         -4.32         9.71 o                         
  -9   1  15        134.67        119.70        17.15 o                         
  -8   1  15        314.17        318.27        27.67 o                         
  -7   1  15       1400.60       1390.86        50.71 o                         
  -6   1  15       1300.40       1227.74        46.06 o                         
  -5   1  15       1862.02       1843.76        55.30 o                         
  -4   1  15       1287.85       1250.50        58.78 o                         
  -3   1  15        676.50        665.25        53.16 o                         
  -2   1  15        312.17        327.97        21.62 o                         
  -1   1  15        135.58        114.80        13.68 o                         
   0   1  15         25.02         19.25         6.97 o                         
   1   1  15        131.20        120.00        11.53 o                         
   2   1  15       1182.77       1192.63        35.40 o                         
   3   1  15       1312.37       1345.77        38.44 o                         
   4   1  15       1500.61       1583.26        42.73 o                         
   5   1  15       2352.01       2486.42        49.80 o                         
   6   1  15          3.75          1.28         6.14 o                         
   7   1  15        812.40        838.69        29.36 o                         
   8   1  15          5.06          4.53         6.35 o                         
   9   1  15         13.68         17.29         7.06 o                         
  10   1  15         45.65         47.37        11.48 o                         
  11   1  15          3.82         22.47         9.44 o                         
  12   1  15        304.20        310.08        30.13 o                         
 -12   2  15        351.56        337.21        46.14 o                         
 -11   2  15        158.96        100.34        27.36 o                         
 -10   2  15         19.91         28.37        18.64 o                         
  -9   2  15        429.74        405.26        46.03 o                         
  -8   2  15         31.91         37.66        16.49 o                         
  -7   2  15        125.03         61.53        19.01 o                         
  -6   2  15         56.91         44.83        16.54 o                         
  -5   2  15         39.02         43.07        15.98 o                         
  -4   2  15        386.31        368.30        38.71 o                         
  -3   2  15        153.23        132.55        24.11 o                         
  -2   2  15        154.85        137.44        23.89 o                         
  -1   2  15         62.95         62.55        16.38 o                         
   0   2  15         42.75         28.74        13.57 o                         
   1   2  15        306.45        292.75        23.14 o                         
   2   2  15        557.61        554.44        32.47 o                         
   3   2  15          4.67          4.51         9.22 o                         
   4   2  15          3.41          3.42         9.29 o                         
   5   2  15         51.64         60.34        13.57 o                         
   6   2  15         21.84         30.06        11.99 o                         
   7   2  15        255.61        219.78        23.10 o                         
   8   2  15          5.29          9.93         9.05 o                         
   9   2  15          0.62         12.39        13.17 o                         
  10   2  15          7.42         -3.12        10.60 o                         
  11   2  15          2.19        -18.43        28.12 o                         
  12   2  15        117.24        114.87        26.56 o                         
 -10   3  15          8.65         -9.72        20.27 o                         
  -9   3  15        212.75        274.87        39.35 o                         
  -8   3  15        702.77        742.72        61.06 o                         
  -7   3  15        628.65        707.14        58.94 o                         
  -6   3  15        275.52        339.84        41.73 o                         
  -5   3  15       1838.95       1996.58        96.96 o                         
  -4   3  15        131.83        153.81        26.79 o                         
  -3   3  15         70.85         51.75        17.81 o                         
  -2   3  15        121.77         93.92        19.81 o                         
  -1   3  15        206.91        181.42        27.40 o                         
   0   3  15          2.66          8.23        11.17 o                         
   1   3  15         15.49         12.75        11.09 o                         
   2   3  15       1131.67       1182.90        48.15 o                         
   3   3  15        359.84        407.16        29.43 o                         
   4   3  15        348.35        381.02        28.65 o                         
   5   3  15        225.89        281.68        26.27 o                         
   6   3  15        941.80        949.63        47.16 o                         
   7   3  15        327.50        362.99        30.88 o                         
   8   3  15         98.10        113.84        32.71 o                         
   9   3  15          2.17         -9.49        17.42 o                         
  -7   4  15         50.25         23.64        16.58 o                         
  -6   4  15         13.30         32.23        15.59 o                         
  -5   4  15        198.06        173.50        30.29 o                         
  -4   4  15         92.21        104.76        25.53 o                         
  -3   4  15        321.27        190.91        33.84 o                         
  -2   4  15        421.19        342.86        41.47 o                         
  -1   4  15         18.02          0.82        12.95 o                         
   0   4  15        171.41        150.13        27.00 o                         
   1   4  15         27.87          4.78        16.79 o                         
   2   4  15         14.53         35.48        17.13 o                         
   3   4  15        348.38        350.72        41.10 o                         
   4   4  15          8.07        -11.74        18.14 o                         
   5   4  15         32.17         38.78        18.24 o                         
   8   4  15         14.88        -22.75        22.75 o                         
 -14   0  16          2.68        -23.46        25.31 o                         
 -13   0  16          1.39         -1.12        16.81 o                         
 -12   0  16         68.22         51.55        18.66 o                         
 -11   0  16        739.89        791.37        63.18 o                         
 -10   0  16          2.46         10.28        16.66 o                         
  -9   0  16          2.26        -11.25        16.76 o                         
  -8   0  16       1371.10       1368.13        75.46 o                         
  -7   0  16       4273.05       4411.76       138.24 o                         
  -6   0  16       3069.96       3108.68       109.91 o                         
  -5   0  16         77.69         93.04        19.71 o                         
  -4   0  16        540.55        601.83        44.38 o                         
  -3   0  16        137.34        101.45        17.97 o                         
  -2   0  16        768.61        736.73        47.06 o                         
  -1   0  16        170.60        177.14        23.67 o                         
   0   0  16        570.85        576.92        41.33 o                         
   1   0  16        248.05        216.94        26.09 o                         
   2   0  16          3.46        -10.85        11.96 o                         
   3   0  16       1501.90       1569.88        55.42 o                         
   4   0  16       4288.44       4658.36       102.40 o                         
   5   0  16        114.18        134.35        17.84 o                         
   6   0  16        567.28        562.81        35.15 o                         
   7   0  16         18.20         28.12         9.53 o                         
   8   0  16        383.08        331.66        28.69 o                         
   9   0  16        160.31        154.56        20.99 o                         
  10   0  16          5.73         -3.28        10.36 o                         
  11   0  16        814.50        838.39        46.88 o                         
  12   0  16        662.32        738.00        61.08 o                         
 -15   1  16          2.65         -4.10        15.22 o                         
 -14   1  16         22.66        -18.99        20.27 o                         
 -13   1  16         41.56         16.76        23.12 o                         
 -12   1  16        117.23        140.56        20.74 o                         
 -11   1  16          0.59        -11.55        11.55 o                         
 -10   1  16        185.53        193.85        22.46 o                         
  -9   1  16        252.01        264.63        27.75 o                         
  -8   1  16        342.77        348.59        27.08 o                         
  -7   1  16        264.23        273.93        23.54 o                         
  -6   1  16        269.97        290.28        22.98 o                         
  -5   1  16        406.07        409.54        26.77 o                         
  -4   1  16         63.89         59.10        10.69 o                         
  -3   1  16        342.96        353.07        23.42 o                         
  -2   1  16        556.70        480.07        26.72 o                         
  -1   1  16        256.75        229.59        18.32 o                         
   0   1  16         71.96         57.71        11.78 o                         
   1   1  16       1355.21       1342.68        59.96 o                         
   2   1  16         44.85         36.10         8.58 o                         
   3   1  16        247.82        234.86        19.46 o                         
   4   1  16        320.51        345.50        22.69 o                         
   5   1  16         77.38         60.91        10.93 o                         
   6   1  16        780.36        802.53        29.52 o                         
   7   1  16        115.99        136.53        13.03 o                         
   8   1  16        270.90        269.74        20.72 o                         
   9   1  16        125.55        123.78        13.05 o                         
  10   1  16        253.41        277.73        19.42 o                         
  11   1  16          7.83         25.30        10.21 o                         
  12   1  16        436.94        431.81        45.55 o                         
 -11   2  16          5.98          2.52        16.45 o                         
 -10   2  16        109.11        142.93        31.87 o                         
  -9   2  16       1488.50       1607.75        92.87 o                         
  -8   2  16        323.91        315.97        40.10 o                         
  -7   2  16         87.80         90.72        21.95 o                         
  -6   2  16       2077.72       2217.82       101.74 o                         
  -5   2  16        752.35        827.73        59.65 o                         
  -4   2  16        612.61        642.88        52.44 o                         
  -3   2  16        102.67         93.70        19.55 o                         
  -2   2  16        325.25        357.03        38.50 o                         
  -1   2  16          5.62          1.75        10.76 o                         
   0   2  16        509.05        456.83        29.31 o                         
   1   2  16        167.55        145.77        21.09 o                         
   2   2  16       1291.21       1401.79        53.74 o                         
   3   2  16       1623.99       1691.93        60.06 o                         
   4   2  16        138.72        129.17        17.60 o                         
   5   2  16        768.71        841.27        43.66 o                         
   6   2  16        577.23        622.05        38.22 o                         
   7   2  16         12.88         -5.93        10.84 o                         
   8   2  16         53.87         55.57        15.65 o                         
   9   2  16        422.01        436.96        38.58 o                         
  -9   3  16        169.02        175.70        34.48 o                         
  -8   3  16        480.59        407.98        49.40 o                         
  -7   3  16         58.31         54.85        20.67 o                         
  -6   3  16         13.40         20.64        18.35 o                         
  -5   3  16         86.29         87.27        22.11 o                         
  -4   3  16         49.02         19.25        15.71 o                         
  -3   3  16        324.81        296.66        37.58 o                         
  -2   3  16        199.27        202.57        31.02 o                         
  -1   3  16         35.10         43.08        18.84 o                         
   0   3  16          8.43        -16.83        16.83 o                         
   1   3  16          0.50          1.43        11.74 o                         
   2   3  16         14.02         42.19        14.09 o                         
   3   3  16        347.80        323.76        26.82 o                         
   4   3  16          0.17          6.65        14.39 o                         
   5   3  16         79.16         81.07        15.46 o                         
   6   3  16         11.94          1.26        22.10 o                         
   7   3  16         26.74         36.78        11.82 o                         
   8   3  16        334.50        355.91        45.35 o                         
  -4   4  16        259.25        225.79        36.00 o                         
  -3   4  16        157.35        186.94        31.70 o                         
  -2   4  16         11.36          6.43        15.81 o                         
  -1   4  16         40.78         47.74        17.89 o                         
   0   4  16         50.47         60.61        22.95 o                         
   1   4  16         40.34         39.93        16.70 o                         
   2   4  16         55.60         62.28        19.79 o                         
 -13   1  17         50.69         13.27        18.53 o                         
 -12   1  17        215.45        253.75        27.43 o                         
 -11   1  17        348.01        356.90        30.93 o                         
 -10   1  17        513.83        589.46        38.79 o                         
  -9   1  17        462.06        511.56        34.76 o                         
  -8   1  17        628.82        638.52        40.95 o                         
  -7   1  17        847.79        818.52        40.77 o                         
  -6   1  17         22.72         32.95        10.52 o                         
  -5   1  17        463.08        523.78        32.11 o                         
  -4   1  17          2.46          6.59         9.09 o                         
  -3   1  17          4.33         -8.25         8.25 o                         
  -2   1  17         68.16         77.77        12.42 o                         
  -1   1  17        166.58        172.73        17.14 o                         
   0   1  17        463.89        434.26        26.14 o                         
   1   1  17        352.01        336.10        23.13 o                         
   2   1  17        631.48        610.06        34.61 o                         
   3   1  17       1175.07       1221.05        39.49 o                         
   4   1  17       2082.45       2252.80        59.55 o                         
   5   1  17        514.56        554.67        27.51 o                         
   6   1  17        125.97        117.62        13.59 o                         
   7   1  17         31.51         25.10         7.56 o                         
   8   1  17          2.76         -4.88         8.37 o                         
   9   1  17         40.33         30.29         8.47 o                         
  10   1  17         66.79         54.14        18.85 o                         
  11   1  17        243.46        225.84        32.42 o                         
 -10   2  17         63.68         60.17        21.30 o                         
  -9   2  17          1.41         -6.81        19.06 o                         
  -8   2  17         15.71          5.28        13.94 o                         
  -7   2  17        308.31        328.79        41.62 o                         
  -6   2  17         31.77         43.23        17.76 o                         
  -5   2  17          6.04         41.94        18.52 o                         
  -4   2  17         86.38         87.35        22.60 o                         
  -3   2  17         33.99         43.03        16.34 o                         
  -2   2  17         54.33         41.93        17.18 o                         
  -1   2  17         96.61         83.68        22.17 o                         
   0   2  17          4.18        -18.47        18.47 o                         
   1   2  17          0.21        -12.01        12.01 o                         
   2   2  17          9.97         -5.24        12.77 o                         
   3   2  17          9.65          5.92         9.76 o                         
   4   2  17        150.49        136.30        19.64 o                         
   5   2  17         39.04         48.11        28.40 o                         
   6   2  17         54.27         55.62        20.38 o                         
   7   2  17         23.51         17.89        25.12 o                         
   8   2  17         46.12         48.38        14.32 o                         
  -7   3  17        334.34        432.56        50.44 o                         
  -6   3  17        803.85        954.18        71.10 o                         
  -5   3  17        272.07        316.66        41.06 o                         
  -4   3  17          9.92         18.11        18.08 o                         
  -3   3  17          4.40          2.50        15.08 o                         
  -2   3  17        218.42        245.12        35.98 o                         
  -1   3  17          6.78         -1.41        11.44 o                         
   0   3  17         81.19        152.93        29.03 o                         
   1   3  17        809.19        889.63        65.49 o                         
   2   3  17        861.31        962.81        67.71 o                         
   3   3  17        192.90        244.41        24.00 o                         
   4   3  17        184.45        176.29        21.70 o                         
   5   3  17        379.52        324.12        40.92 o                         
   6   3  17         33.72         73.02        24.93 o                         
   7   3  17          3.30         -5.31        21.97 o                         
 -12   0  18         20.97         64.34        24.59 o                         
 -11   0  18         10.12         27.89        17.90 o                         
 -10   0  18          3.12        -14.25        14.25 o                         
  -9   0  18        514.72        531.82        52.24 o                         
  -8   0  18       1931.94       1994.34        97.93 o                         
  -7   0  18       1297.64       1262.11        74.09 o                         
  -6   0  18        808.92        723.91        54.61 o                         
  -5   0  18        920.47        864.94        58.85 o                         
  -4   0  18        282.75        286.28        33.65 o                         
  -3   0  18        416.28        338.64        35.02 o                         
  -2   0  18         22.19         26.12        15.67 o                         
  -1   0  18       1624.76       1709.30        79.27 o                         
   0   0  18       1852.24       1894.32        82.94 o                         
   1   0  18         25.79         36.85        14.13 o                         
   2   0  18        174.54        170.49        25.56 o                         
   3   0  18        763.01        805.81        54.72 o                         
   4   0  18         43.68         31.05        11.87 o                         
   5   0  18        155.03        132.38        19.68 o                         
   6   0  18         45.94         53.99        21.35 o                         
   7   0  18        231.85        215.15        34.61 o                         
   8   0  18        261.00        239.22        26.03 o                         
   9   0  18         54.82         50.09        18.76 o                         
 -12   1  18         42.39         37.39        15.95 o                         
 -11   1  18        601.55        603.48        51.17 o                         
 -10   1  18         22.37         30.00        19.89 o                         
  -9   1  18        235.09        198.60        22.80 o                         
  -8   1  18          0.85         -0.58        10.25 o                         
  -7   1  18         27.80         52.38        13.21 o                         
  -6   1  18         59.97         67.19        16.12 o                         
  -5   1  18        328.67        297.88        25.40 o                         
  -4   1  18          0.08         10.70         8.32 o                         
  -3   1  18          4.22         -4.10        10.46 o                         
  -2   1  18        305.06        285.51        22.79 o                         
  -1   1  18         18.08         10.74         8.30 o                         
   0   1  18        702.53        740.59        37.80 o                         
   1   1  18        143.35        145.40        16.34 o                         
   2   1  18         37.95         23.32         8.29 o                         
   3   1  18          2.65         -5.57         7.32 o                         
   4   1  18        332.00        378.70        23.27 o                         
   5   1  18        453.29        424.49        25.37 o                         
   6   1  18        105.20         90.42        13.04 o                         
   7   1  18          1.22         -0.42         7.44 o                         
   8   1  18        213.82        199.90        21.96 o                         
  -8   2  18        197.79        214.77        35.95 o                         
  -7   2  18        248.13        241.44        36.20 o                         
  -6   2  18        149.53        219.68        35.66 o                         
  -5   2  18        237.90        202.07        32.97 o                         
  -4   2  18         17.02         12.80        14.61 o                         
  -3   2  18        171.44        229.79        33.96 o                         
  -2   2  18        238.01        303.13        38.20 o                         
  -1   2  18         24.46         19.57        12.17 o                         
   0   2  18        858.74        862.66        62.25 o                         
   1   2  18       2011.52       2315.87       100.77 o                         
   2   2  18       1377.01       1511.54       100.47 o                         
   3   2  18        323.94        356.33        29.44 o                         
   4   2  18        134.12        158.37        22.68 o                         
   5   2  18        241.19        262.72        26.86 o                         
   6   2  18        195.49        152.52        26.41 o                         
   7   2  18        213.84        217.83        37.52 o                         
  -4   3  18        102.40        113.64        25.00 o                         
  -3   3  18          4.33        -16.61        16.63 o                         
  -2   3  18        257.02        232.89        35.45 o                         
  -1   3  18        255.73        237.20        35.80 o                         
   0   3  18          2.64          3.70        12.72 o                         
   1   3  18         51.71         55.31        21.91 o                         
   4   3  18        216.09        193.29        33.27 o                         
   5   3  18         13.10          7.24        17.51 o                         
   6   3  18         26.98         59.25        25.38 o                         
  -9   1  19       1155.69       1163.31        81.25 o                         
  -8   1  19       1081.22       1138.17        77.90 o                         
  -7   1  19         14.28          0.16        13.24 o                         
  -6   1  19         67.37         72.05        21.52 o                         
  -5   1  19          2.92         10.38        17.36 o                         
  -4   1  19         18.53          5.92         8.23 o                         
  -3   1  19          1.75          3.15         7.47 o                         
  -2   1  19         45.88         53.10        12.02 o                         
  -1   1  19        737.71        719.47        42.64 o                         
   0   1  19        526.40        538.26        47.58 o                         
   1   1  19       1345.15       1438.31        79.10 o                         
   2   1  19        591.27        572.13        50.05 o                         
   3   1  19        155.72        161.25        28.79 o                         
   4   1  19        107.99        122.18        18.86 o                         
   5   1  19        117.22         82.12        14.53 o                         
   6   1  19         88.33         79.84        15.93 o                         
  -6   2  19         45.26         68.09        26.05 o                         
  -5   2  19         19.31         31.95        18.92 o                         
  -4   2  19         73.51         81.42        24.51 o                         
  -3   2  19          3.69        -16.27        17.85 o                         
  -2   2  19         56.02         46.10        16.92 o                         
  -1   2  19        159.74        170.19        30.61 o                         
   0   2  19         65.95         35.66        19.64 o                         
   1   2  19         64.97         48.24        20.62 o                         
   2   2  19        580.70        567.30        64.73 o                         
   3   2  19         30.04         15.26        11.77 o                         
   4   2  19         79.88        154.58        31.98 o                         
   5   2  19         34.40         75.96        27.19 o                         
   6   2  19          4.84         15.78        19.38 o                         
  -9   0  20        357.47        308.68        40.13 o                         
  -8   0  20        266.66        247.66        36.19 o                         
  -7   0  20          3.31         38.67        16.61 o                         
  -6   0  20         90.47         42.01        18.80 o                         
  -5   0  20        591.86        581.66        51.46 o                         
  -4   0  20         39.46         40.33        16.28 o                         
  -3   0  20        261.13        294.09        36.97 o                         
  -2   0  20       1980.75       2071.17        95.48 o                         
  -1   0  20       1139.46       1124.48        68.28 o                         
   0   0  20        580.64        528.19        46.37 o                         
   1   0  20        410.16        380.91        39.87 o                         
   2   0  20       1133.03       1219.52        71.01 o                         
   3   0  20          2.93         -6.25        12.62 o                         
   4   0  20        530.48        555.29        49.15 o                         
   5   0  20         76.85         85.86        21.93 o                         
   6   0  20         90.19        137.91        28.04 o                         
   7   0  20         17.39         44.33        20.15 o                         
  -7   1  20         19.34         19.68        18.14 o                         
  -6   1  20         55.31         59.84        23.68 o                         
  -5   1  20        420.79        403.05        45.28 o                         
  -4   1  20         40.13         25.12        17.08 o                         
  -3   1  20         89.75         77.81        19.63 o                         
  -2   1  20        121.14        122.94        26.73 o                         
  -1   1  20        265.89        281.96        36.13 o                         
   0   1  20        191.02        165.44        30.21 o                         
   1   1  20        141.76        122.52        24.28 o                         
   2   1  20          4.96         33.38        17.22 o                         
   3   1  20          2.49        -11.78        14.55 o                         
   4   1  20         12.45          8.89        17.60 o                         
   3   2  20        298.51        282.67        41.87 o                         
   4   2  20        190.77        235.08        38.23 o                         
  -4   1  21        149.43        156.34        29.97 o                         
  -3   1  21        745.83        768.48        63.25 o                         
  -2   1  21        744.97        733.82        61.73 o                         
  -1   1  21        306.36        313.63        40.68 o                         
   0   1  21         46.90         38.90        17.27 o                         
   1   1  21         97.91         95.57        23.38 o                         
  -4   0  22         21.92         73.75        21.91 o                         
  -3   0  22       1008.98       1003.91        70.11 o                         
  -2   0  22       1196.05       1228.63        77.41 o                         
  -1   0  22        347.26        344.58        42.11 o                         
   0   0  22         24.59         24.97        16.71 o                         
   1   0  22        244.72        230.25        33.79 o                         
                                                                                
